# Supplementary material for: Prevalence of sexual coercion and associated factors among adolescents and young adults in Africa: a systematic review and meta-analysis
Source: Front Reprod Health. 2025 Nov 28;7:1697868. doi: 10.3389/frph.2025.1697868 (PMC12698548; doi:10.3389/frph.2025.1697868)
Supplement: Supplementary file 1 [file Datasheet1.zip]

Archive with 8 entries (7 files):
- Sexual Coercion_APPENDICES/
- Sexual Coercion_APPENDICES/APPENDIX A.pdf
- Sexual Coercion_APPENDICES/APPENDIX B.pdf
- Sexual Coercion_APPENDICES/APPENDIX C.pdf
- Sexual Coercion_APPENDICES/APPENDIX D.xlsx
- Sexual Coercion_APPENDICES/APPENDIX E.xls
- Sexual Coercion_APPENDICES/APPENDIX F.xlsx
- Sexual Coercion_APPENDICES/APPENDIX G.pdf
