# Supplementary material for: Prevalence of sexual coercion and associated factors among adolescents and young adults in Africa: a systematic review and meta-analysis
Source: Front Reprod Health. 2025 Nov 28;7:1697868. doi: 10.3389/frph.2025.1697868 (PMC12698548; doi:10.3389/frph.2025.1697868)
Supplement: Supplementary file 1 [file Datasheet1.zip › Sexual Coercion_APPENDICES/APPENDIX D.xlsx]

## Sheet: analysis data
Study ID	Citations	Country	Region of Study	Study Setting	Sample Size	Sample size category	Sample size M	Sample size F	Study Population	Age	Population Gender	Type of Sexual coercion	Sexual coercion category	Prevalence	Male - Prevalence	Female - Prevalence	Attrition	Funding Source
5	Amo-Adjei et al., 2025	Ghana	West Africa	Community	1272	1000-4999	415	857	Adolescents & Young Adults	13-24	Male & Female	Coerced First sex	Penetrative	120	28	92
45	Bekele et al., 2011	Ethiopia	East Africa	School	764	<1000			NA		Female	Sexual coercion	Penetrative	192
	Beyene et al., 2020	Ethiopia	East Africa	School	1064	1000-4999			Adolescents & Young Adults	15-24	Male	Forcing a woman with threats or in any other way to perform sexual acts	Non-Penetrative	258
11	Chime et al., 2021	Nigeria	West Africa	School	325	<1000	147	178	Adolescents	2025-11-19	Male & Female	Child Sexual Abuse	Penetrative	116
12	Decraen et al., 2012	Rwanda	East Africa	School	285	<1000	175	109	Young Adults	19-23*	Male & Female	Sexual victimization	Non-Penetrative	16	3	13
51	Fan et al., 2016	Malawi	South East Africa	Community	1029	1000-4999			Adolescents & Young Adults	13-24	Female	sexual victimization unwanted touch, attempted sex, forced sex, pressure sex	Penetrative	329
43	Garoma Abeya, 2022	Ethiopia	East Africa	Community	632	<1000			Adolescents & Young Adults	2025-10-24	Female	Sexual coecion at sexual debut	Penetrative	233
52	Garoma et al., 2008	Ethiopia	East Africa	Community	641	<1000			Adolescents & Young Adults	2025-10-24	Female	Attempted sexual coercion	Non-Penetrative	167
27	Goessmann et al., 2020	Tanzania & Uganda	East Africa	School	1402	1000-4999	686	716	Adolescents	2025-12-17	Male & Female	Forced Intercourse	Penetrative	114	73	41
24	Haile et al., 2013	Ethiopia	East Africa	School	830	<1000			Adolescents & Young Adults	18-19	Male	Sexual coercion	Penetrative	77
4	Landis et al., 2018	Congo	Central Africa	Community	350	<1000			Adolescents	13-14	Female	Coerced Sex	Penetrative	30
39	Maharaj & Munthree, 2007	South Africa	South Africa	Community	1130	1000-4999			Adolescents & Young Adults	14-24	Female	Coerced first sexual intercourse	Penetrative	520
31	Meinck et al., 2016	South Africa	South Africa	Community	3401	1000-4999	1475	1926	Adolescents	2025-10-17	Male & Female	Contact sexual abuse	Non-Penetrative	125
14	Mlyakado & Li, 2019	Tanzania	East Africa	School	1116	1000-4999	514	602	Adolescents	13-17	Male & Female	Sexual Exploitation	Penetrative	234
49	Moore et al., 2012	Burkina Faso	West Africa	Community	2908	1000-4999			Adolescents	2025-12-19	Male	Coerced sex	Penetrative	142
49	Moore et al., 2012	Ghana	West Africa	Community	2157	1000-4999			Adolescents	2025-12-19	Male	Coerced sex	Penetrative	265
49	Moore et al., 2012	Malawi	SouthEast Africa	Community	2027	1000-4999			Adolescents	2025-12-19	Male	Coerced sex	Penetrative	154
49	Moore et al., 2012	Uganda	East Africa	Community	2488	1000-4999			Adolescents	2025-12-19	Male	Coerced sex	Penetrative	97
38	Naidoo et al., 2017	South Africa	South Africa	School	434	<1000	236	198	Adolescents		Male & Female	Forced sex	Penetrative	54
33	Nguyen et al., 2019	Nigeria	West Africa	Community	4203	1000-4999	2068	2135	Adolescents & Young Adults	13-24	Male & Female	Coerced sexual initiation	Penetrative	588
33	Nguyen et al., 2019	Uganda	East Africa	Community	5804	>=5000	2751	3053	Adolescents & Young Adults	13-24	Male & Female	Coerced sexual initiation	Penetrative	621
33	Nguyen et al., 2019	Zambia	South Africa	Community	1819	1000-4999	895	924	Adolescents & Young Adults	13-24	Male & Female	Coerced sexual initiation	Penetrative	291
30	Odeyemi et al., 2016	Nigeria	West Africa	Community	350	<1000			Adolescents	2025-10-19	Female	Pressured sexual initiation	Penetrative	10
34	Owusu-Addo et al., 2023	Ghana	West Africa	Community	853	<1000	853	853	Adolescents	13–19	Female	Presurized to have sex	Penetrative	30
29	Perry et al., 2020	Uganda	East Africa	Community	1126	1000-4999	493	633	NA		Male & Female	Child sexual exploitation	Non-Penetrative	274	25	122
23	Richter et al., 2018	South Africa	South Africa	Community	1882	1000-4999			Adolescents	2025-11-18	Male	Coerced sexual activities	Penetrative	385
26	Rizo et al., 2021	Ghana	West Africa	School	103	<1000	48	55	Adolescents	16-18	Male & Female	Sexual Exploitation	Penetrative	47
25	Rumble et al., 2015	Zimbabwe	South Africa	Community	1156	1000-4999	589	567	Young Adults	18-24	Male & Female	Pressured sex	Penetrative	50	8	42
20	Seidu et al., 2024	Ghana	West Africa	School	979	<1000	584	395	Adolescents & Young Adults	2025-10-24	Male & Female	sexual coercion	Penetrative	672	408	264
7	Stark et al., 2017	DRC	Central Africa	Community	377	<1000			Adolescents	13-19	Female	Coerced sex	Penetrative	62
7	Stark et al., 2017	Ethiopia	East Africa	Community	919	<1000			Adolescents	13-19	Female	Coerced sex	Penetrative	251
48	Swedo et al., 2019	Malawi	SouthEast Africa	Community	595	<1000			Adolescents & Young Adults	13-24	Female	Forced sexual initiation	Penetrative	231
37	Tenkorang et al., 2021	Ghana	West Africa	School	726	<1000	313	413	Adolescents	13-17	Male & Female	Coerced first sexual intercourse	Penetrative	176	79	97
9	Tusiime et al., 2015	Uganda	East Africa	facility-based	416	<1000			Adolescents & Young Adults	15-24	Female	Sexual Coercion	Penetrative	100
10	Ybarra et al., 2012	Uganda	East Africa	School	354	<1000	264	90	Adolescents	2025-12-19	Male & Female	Coercive First Sex	Penetrative	131	96	35
41	Zablotska et al., 2009	Uganda	East Africa	Community	3422	1000-4999			Adolescents & Young Adults	15-24	Female	Sexual coercion	Penetrative	458

## Sheet: female
Study ID	Citations	Sample size F	Female - Prevalence
5	Amo-Adjei et al., 2025	857	92
12	Decraen et al., 2012	109	13
27	Goessmann et al., 2020	716	41
29	Perry et al., 2020	633	122
25	Rumble et al., 2015	567	42
20	Seidu et al., 2024	395	264
37	Tenkorang et al., 2021	413	97
10	Ybarra et al., 2012	90	35

## Sheet: male
Study ID	Citations	Sample size M	Male - Prevalence
5	Amo-Adjei et al., 2025	415	28
12	Decraen et al., 2012	175	3
27	Goessmann et al., 2020	686	73
29	Perry et al., 2020	493	25
25	Rumble et al., 2015	589	8
20	Seidu et al., 2024	584	408
37	Tenkorang et al., 2021	313	79
10	Ybarra et al., 2012	264	96

## Sheet: Sub-group
Study ID	Citations	Country	Region of Study	Study Setting	Sample Size	Prevalence	Sample size category	Study Population	Population Gender	Type of Sexual coercion	Sexual coercion category
5	Amo-Adjei et al., 2025	Ghana	West Africa	Community	1272	120	≥1000	Adolescents & Young Adults	Male & Female	Coerced First sex	Penetrative
45	Bekele et al., 2011	Ethiopia	East Africa	School	764	192	<1000	Adolescents & Young Adults	Female	Sexual coercion	Penetrative
	Beyene et al., 2020	Ethiopia	East Africa	School	1064	258	≥1000	Adolescents & Young Adults	Male	Forcing a woman with threats or in any other way to perform sexual acts	Non-Penetrative
11	Chime et al., 2021	Nigeria	West Africa	School	325	116	<1000	Adolescents	Male & Female	Child Sexual Abuse	Penetrative
12	Decraen et al., 2012	Rwanda	East Africa	School	285	16	<1000	Young Adults	Male & Female	Sexual victimization	Non-Penetrative
51	Fan et al., 2016	Malawi	South Africa	Community	1029	329	≥1000	Adolescents & Young Adults	Female	sexual victimization unwanted touch, attempted sex, forced sex, pressure sex	Penetrative
43	Garoma Abeya, 2022	Ethiopia	East Africa	Community	632	233	<1000	Adolescents & Young Adults	Female	Sexual coecion at sexual debut	Penetrative
52	Garoma et al., 2008	Ethiopia	East Africa	Community	641	167	<1000	Adolescents & Young Adults	Female	Attempted sexual coercion	Non-Penetrative
27	Goessmann et al., 2020	Tanzania & Uganda	East Africa	School	1402	114	≥1000	Adolescents	Male & Female	Forced Intercourse	Penetrative
24	Haile et al., 2013	Ethiopia	East Africa	School	830	77	<1000	Adolescents & Young Adults	Male	Sexual coercion	Penetrative
4	Landis et al., 2018	Congo	Central Africa	Community	350	30	<1000	Adolescents	Female	Coerced Sex	Penetrative
39	Maharaj & Munthree, 2007	South Africa	South Africa	Community	1130	520	≥1000	Adolescents & Young Adults	Female	Coerced first sexual intercourse	Penetrative
31	Meinck et al., 2016	South Africa	South Africa	Community	3401	125	≥1000	Adolescents	Male & Female	Contact sexual abuse	Non-Penetrative
14	Mlyakado & Li, 2019	Tanzania	East Africa	School	1116	234	≥1000	Adolescents	Male & Female	Sexual Exploitation	Penetrative
49	Moore et al., 2012	Uganda	East Africa	Community	2488	97	≥1000	Adolescents	Male	Coerced sex	Penetrative
49	Moore et al., 2012	Malawi	South Africa	Community	2027	154	≥1000	Adolescents	Male	Coerced sex	Penetrative
49	Moore et al., 2012	Burkina Faso	West Africa	Community	2908	142	≥1000	Adolescents	Male	Coerced sex	Penetrative
49	Moore et al., 2012	Ghana	West Africa	Community	2157	265	≥1000	Adolescents	Male	Coerced sex	Penetrative
38	Naidoo et al., 2017	South Africa	South Africa	School	434	54	<1000	Adolescents	Male & Female	Forced sex	Penetrative
33	Nguyen et al., 2019	Uganda	East Africa	Community	5804	621	≥1000	Adolescents & Young Adults	Male & Female	Coerced sexual initiation	Penetrative
33	Nguyen et al., 2019	Zambia	South Africa	Community	1819	291	≥1000	Adolescents & Young Adults	Male & Female	Coerced sexual initiation	Penetrative
33	Nguyen et al., 2019	Nigeria	West Africa	Community	4203	588	≥1000	Adolescents & Young Adults	Male & Female	Coerced sexual initiation	Penetrative
30	Odeyemi et al., 2016	Nigeria	West Africa	Community	350	10	<1000	Adolescents	Female	Pressured sexual initiation	Penetrative
34	Owusu-Addo et al., 2023	Ghana	West Africa	Community	853	30	<1000	Adolescents	Female	Presurized to have sex	Penetrative
29	Perry et al., 2020	Uganda	East Africa	Community	1126	274	≥1000	Adolescents	Male & Female	Child sexual exploitation	Non-Penetrative
23	Richter et al., 2018	South Africa	South Africa	Community	1882	385	≥1000	Adolescents	Male	Coerced sexual activities	Penetrative
26	Rizo et al., 2021	Ghana	West Africa	School	103	47	<1000	Adolescents	Male & Female	Sexual Exploitation	Penetrative
25	Rumble et al., 2015	Zimbabwe	South Africa	Community	1156	50	≥1000	Young Adults	Male & Female	Pressured sex	Penetrative
20	Seidu et al., 2024	Ghana	West Africa	School	979	672	<1000	Adolescents & Young Adults	Male & Female	sexual coercion	Penetrative
7	Stark et al., 2017	DRC	Central Africa	Community	377	62	<1000	Adolescents	Female	Coerced sex	Penetrative
7	Stark et al., 2017	Ethiopia	East Africa	Community	919	251	<1000	Adolescents	Female	Coerced sex	Penetrative
48	Swedo et al., 2019	Malawi	South Africa	Community	595	231	<1000	Adolescents & Young Adults	Female	Forced sexual initiation	Penetrative
37	Tenkorang et al., 2021	Ghana	West Africa	School	726	176	<1000	Adolescents	Male & Female	Coerced first sexual intercourse	Penetrative
9	Tusiime et al., 2015	Uganda	East Africa	facility-based	416	100	<1000	Adolescents & Young Adults	Female	Sexual Coercion	Penetrative
10	Ybarra et al., 2012	Uganda	East Africa	School	354	131	<1000	Adolescents	Male & Female	Coercive First Sex	Penetrative
41	Zablotska et al., 2009	Uganda	East Africa	Community	3422	458	≥1000	Adolescents & Young Adults	Female	Sexual coercion	Penetrative
					49339

## Sheet: Sheet1
Amo-Adjei et al., 2025	Ghana	West Africa	Community	1272	120	≥1000
Beyene et al., 2020	Ethiopia	East Africa	School	1064	258	≥1000
Fan et al., 2016	Malawi	South Africa	Community	1029	329	≥1000
Goessmann et al., 2020	Tanzania & Uganda	East Africa	School	1402	114	≥1000
Maharaj & Munthree, 2007	South Africa	South Africa	Community	1130	520	≥1000
Meinck et al., 2016	South Africa	South Africa	Community	3401	125	≥1000
Mlyakado & Li, 2019	Tanzania	East Africa	School	1116	234	≥1000
Moore et al., 2012	Burkina Faso	West Africa	Community	2908	142	≥1000
Moore et al., 2012	Ghana	West Africa	Community	2157	265	≥1000
Moore et al., 2012	Malawi	South Africa	Community	2027	154	≥1000
Moore et al., 2012	Uganda	East Africa	Community	2488	97	≥1000
Nguyen et al., 2019	Nigeria	West Africa	Community	4203	588	≥1000
Nguyen et al., 2019	Uganda	East Africa	Community	5804	621	≥1000
Nguyen et al., 2019	Zambia	South Africa	Community	1819	291	≥1000
Perry et al., 2020	Uganda	East Africa	Community	1126	274	≥1000
Richter et al., 2018	South Africa	South Africa	Community	1882	385	≥1000
Rumble et al., 2015	Zimbabwe	South Africa	Community	1156	50	≥1000
Zablotska et al., 2009	Uganda	East Africa	Community	3422	458	≥1000

## Sheet: main analysis_all
Study ID	Citations	Country	Region	Study Setting	Sample Size	sample size category	Sample size M	Sample size F	Study Population	Age	Participant Gender	Type of Sexual coercion	Sexual coercion category	cases reported	Male - Prevalence	Female - Prevalence
26	Rizo et al., 2021	Ghana	West Africa	School	103	<=500			Adolescents	13-14	Male & Female	Coerced Sex	Penetrative	30
44	Worku & Addisie, 2002	Ethiopia	East Africa	School	216	<=500			Adolescents	13-19	Male & Female	Coerced sex	Penetrative	62
12	Decraen et al., 2012	Rwanda	East Africa	School	285	<=500			Adolescents	13-19	Male & Female	Coerced sex	Penetrative	251
11	Chime et al., 2021	Nigeria	West Africa	School	325	<=500	754	999	Adolescents & Young Adults	2025-10-24	Male & Female	Sexual Coercion	Penetrative	127	35	92
51	Fan et al., 2016	Malawi	South East Africa	Community	1029	>1000	493	633			Male & Female	Child sexual exploitation	Non-Penetrative	274	25	122
4	Landis et al., 2018	Congo	Central Africa	Community	350	<=500	5712	6114	Adolescents & Young Adults	13-24	Male & Female	Coerced sexual initiation	Penetrative	621
30	Odeyemi et al., 2016	Nigeria	West Africa	Community	350	<=500			Adolescents & Young Adults	15-24	Male & Female	Sexual coercion	Penetrative	458
10	Ybarra et al., 2012	Uganda	East Africa	School	354	<=500			Adolescents & Young Adults	2025-10-24	Male & Female	Sexual coecion at sexual debut	Penetrative	233
9	Tusiime et al., 2015	Uganda	East Africa	facility-based	416	<=500			Adolescents	2025-12-19	Male & Female	Forced sexual debut	Penetrative	97
38	Naidoo et al., 2017	South Africa	South Africa	School	434	<=500			Adolescents & Young Adults	2025-10-24	Male & Female	Attempted sexual coercion	Non-Penetrative	167
48	Swedo et al., 2019	Malawi	South East Africa	Community	595	500-1000			Adolescents & Young Adults	15-24	Male & Female	Sexual Coercion	Penetrative	100
43	Garoma Abeya, 2022	Ethiopia	East Africa	Community	632	500-1000	264	90	Adolescents	2025-12-19	Male & Female	Coercive First Sex	Penetrative	71	35	36
52	Garoma et al., 2008	Ethiopia	East Africa	Community	641	500-1000	175	109	Young Adults	19-23*	Male & Female	Sexual victimization	Non-Penetrative	16	3	13
37	Tenkorang et al., 2021	Ghana	West Africa	School	726	500-1000	514	602	Adolescents	13-17	Male & Female	Sexual Exploitation	Non-Penetrative	234
45	Bekele et al., 2011	Ethiopia	East Africa	School	764	500-1000			Adolescents	18-19	Male & Female	Sexual coercion	Penetrative	60
24	Haile et al., 2013	Ethiopia	East Africa	School	830	500-1000	686	716	Adolescents	2025-12-17	Male & Female	Forced Intercourse	Penetrative	114	73	41
34	Owusu-Addo et al., 2023	Ghana	West Africa	Community	853	500-1000			Adolescents & Young Adults	2025-12-21	Male & Female	Instrumental threats	Non-Penetrative	17
20	Seidu et al., 2024	Ghana	West Africa	School	979	500-1000					Female	Sexual coercion	Penetrative	182
	Beyene et al., 2020	Ethiopia	East Africa	School	1109	>1000			Adolescents & Young Adults	15-24	Female	Forcing a woman with threats or in any other way to perform sexual acts	Non-Penetrative	258
14	Mlyakado & Li, 2019	Tanzania	East Africa	School	1116	>1000			Adolescents	2025-11-18	Female	Coerced sexual activities	Non-Penetrative	385
29	Perry et al., 2020	Uganda	East Africa	Community	1126	>1000	589	567	Young Adults	18-24	Female	Pressured sex	Penetrative	50	8	42
39	Maharaj & Munthree, 2007	South Africa	South Africa	Community	1130	>1000	1526	1988	Adolescents	2025-10-17	Female	Child sexual victimization	Non-Penetrative	125
25	Rumble et al., 2015	Zimbabwe	South Africa	Community	1156	>1000	5712	6114	Adolescents & Young Adults	13-24	Female	Coerced sexual initiation	Penetrative	291
5	Amo-Adjei et al., 2025	Ghana	West Africa	Community	1272	>1000			Adolescents & Young Adults	14-24	Female	Coerced first sexual intercourse	Penetrative	519
7	Stark et al., 2017	DRC	Central Africa	Community	1296	>1000	236	198	Adolescents		Female	Forced sex	Penetrative	54
7	Stark et al., 2017	Ethiopia	East Africa	Community	1296	>1000			Adolescents & Young Adults	13-24	Female	sexual victimization unwanted touch, attempted sex, forced sex, pressure sex	Penetrative	329
27	Goessmann et al., 2020	Tanzania & Uganda	East Africa	School	1402	>1000			Adolescents & Young Adults	13-24	Female	Forced sexual initiation	Penetrative	239
15	Erulkar, 2004	Kenya	East Africa	Community	1753	>1000			Adolescents	2025-12-19	Female	Forced sexual debut	Penetrative	154
23	Richter et al., 2018	South Africa	South Africa	Community	2000	>1000	415	857	Adolescents & Young Adults	13-24	Female	Coerced First sex	Penetrative	120	28	92
41	Zablotska et al., 2009	Uganda	East Africa	Community	3422	>1000			Adolescents	2025-10-19	Female	Pressured sexual initiation	Penetrative	10
31	Meinck et al., 2016	South Africa	South Africa	Community	3514	>1000	5712	6114	Adolescents & Young Adults	13-24	Female	Coerced sexual initiation	Penetrative	588
49	Moore et al., 2012	Uganda	East Africa	Community	5285	>1000	853	853	Adolescents	13–19	Female	Coerced sexual activties	Non-Penetrative	211
49	Moore et al., 2012	Malawi	South East Africa	Community	5285	>1000			Adolescents	2025-12-19	Male	Forced sexual debut	Penetrative	142
49	Moore et al., 2012	Burkina Faso	West Africa	Community	5285	>1000			Adolescents	2025-12-19	Male	Forced sexual debut	Penetrative	265
49	Moore et al., 2012	Ghana	West Africa	Community	5285	>1000			Adolescents & Young Adults	15-24	Male	Forced Sex	Penetrative	132
33	Nguyen et al., 2019	Uganda	East Africa	Community	11826	>1000	147	178	Adolescents	2025-11-19	Male	Child Sexual Abuse	Penetrative	116
33	Nguyen et al., 2019	Zambia	South Africa	Community	11826	>1000	48	55	Adolescents	16-18	Male	Sexual Exploitation	Non-Penetrative	47
33	Nguyen et al., 2019	Nigeria	West Africa	Community	11826	>1000	313	413	Adolescents	13-17	Male	Coerced first sexual intercourse	Penetrative	175	78	97
13	Aduayi et al., 2016	Nigeria	West Africa	DHS	12626	>1000	584	395	Adolescents & Young Adults	2025-10-24	Male	sexual coercion	Penetrative	672	408	264
