# Supplementary material for: Prevalence of sexual coercion and associated factors among adolescents and young adults in Africa: a systematic review and meta-analysis
Source: Front Reprod Health. 2025 Nov 28;7:1697868. doi: 10.3389/frph.2025.1697868 (PMC12698548; doi:10.3389/frph.2025.1697868)
Supplement: Supplementary file 1 [file Datasheet1.zip › Sexual Coercion_APPENDICES/APPENDIX E.xls]

## Sheet: Title and Abstract
Knowledge, attitude, practice, and determinants emergency contraceptive use among women seeking abortion services in dire dawa, ethiopia	Abate, M. and Assefa, N. and Alemayehu, T.	Export Date: 26 June 2025; Cited By: 15; CODEN: POLNC | RAYYAN-INCLUSION: {"Adebukunola O."=>"Excluded", "Ayobami"=>"Excluded"} | RAYYAN-EXCLUSION-REASONS: wrong outcome,wrong population,wrong publication type
Prevalence of substance use among a sample of patients attending an outpatient psychiatric clinic in Amman, Jordan	Abbasi, L.N. and Daradkeh, T.K. and ElWasify, M. and Abassy, S.	Export Date: 26 June 2025; Cited By: 0; Correspondence Address: L.N. Abbasi; Faculty of Medicine, Al-Balqa Applied University, As-Salt, PO Box 206, 19117, Jordan; email: layali.abbasi@bau.edu.jo | RAYYAN-INCLUSION: {"Adebukunola O."=>"Excluded", "Ayobami"=>"Excluded"} | RAYYAN-EXCLUSION-REASONS: wrong population,wrong publication type
Study of Cases of Child Sexual Abuse Referred for Medico-Legal Examination in Cairo and Giza, Egypt,2007-2011.	Abd El Rahman AE and Azab SMS and Ramadan M	RAYYAN-INCLUSION: {"Adebukunola O."=>"Excluded", "Ayobami"=>"Excluded"} | RAYYAN-EXCLUSION-REASONS: wrong publication type
Sexual and reproductive health services utilization and associated factors among adolescents attending secondary schools.	Abdurahman, Chaltu and Oljira, Lemessa and Hailu, Saba and Mengesha, Melkamu Merid	Accession Number: 158018847. Language: English. Entry Date: 20220725. Revision Date: 20220728. Publication Type: Journal Article; research; tables/charts. Journal Subset: Biomedical; Europe; UK & Ireland. NLM UID: 101224380. | RAYYAN-INCLUSION: {"Adebukunola O."=>"Excluded", "Ayobami"=>"Excluded"} | RAYYAN-EXCLUSION-REASONS: wrong outcome,wrong publication type
Determinants of intimate partner violence during pregnancy among married women in Abay Chomen district, Western Ethiopia: A community based cross sectional study	Abebe Abate, B. and Admassu Wossen, B. and Tilahun Degfie, T.	Export Date: 26 June 2025; Cited By: 71; Correspondence Address: B. Abebe Abate; College of Health Sciences, Debre Tabor University, Department of Social and Public Health, Debre Tabor, Ethiopia; email: bediluab@gmail.com; CODEN: BWHMA | RAYYAN-INCLUSION: {"Adebukunola O."=>"Excluded", "Ayobami"=>"Excluded"} | RAYYAN-EXCLUSION-REASONS: wrong outcome,wrong population,wrong publication type
Lifetime experiences of gender-based violence, depression and condom use among female sex workers in Cameroon	Abelson, A. and Lyons, C. and Decker, M. and Ketende, S. and Mfochive Njindam, I. and Fouda, G. and Ndonko, F. and Levitt, D. and Tamoufe, U. and Billong, S. and Bissek, A.-C.Z.-K. and Baral, S.D.	Export Date: 26 June 2025; Cited By: 23; Correspondence Address: A. Abelson; Department of Epidemiology, Johns Hopkins Bloomberg School of Public Health, Baltimore, United States; email: Anna.Abelson1@gmail.com; CODEN: IJSPA | RAYYAN-INCLUSION: {"Adebukunola O."=>"Excluded", "Ayobami"=>"Excluded"} | RAYYAN-EXCLUSION-REASONS: wrong outcome,wrong population,wrong publication type
Sexual coercion at sexual debut and associated factors among young females in rural areas of Boset District, Eastern Ethiopia: a mixed method study.	Abeya SG	RAYYAN-INCLUSION: {"Adebukunola O."=>"Excluded", "Ayobami"=>"Excluded"} | RAYYAN-EXCLUSION-REASONS: wrong outcome,wrong population
Intimate partner violence against women in western Ethiopia: prevalence, patterns, and associated factors.	Abeya SG and Afework MF and Yalew AW	RAYYAN-INCLUSION: {"Adebukunola O."=>"Excluded", "Ayobami"=>"Excluded"} | RAYYAN-EXCLUSION-REASONS: wrong outcome,wrong population
Partner alcohol consumption and intimate partner violence against women in sexual unions in sub-Saharan Africa	Aboagye, R.G. and Ahinkorah, B.O. and Tengan, C.L. and Salifu, I. and Acheampong, H.Y. and Seidu, A.-A.	Export Date: 26 June 2025; Cited By: 11; Correspondence Address: R.G. Aboagye; Department of Family and Community Health, Fred N. Binka School of Public Health, University of Health and Allied Sciences, Hohoe, Ghana; email: raboagye18@sph.uhas.edu.gh; CODEN: POLNC | RAYYAN-INCLUSION: {"Adebukunola O."=>"Excluded", "Ayobami"=>"Excluded"} | RAYYAN-EXCLUSION-REASONS: wrong outcome,wrong population,w…
A multi-country analysis of the prevalence and factors associated with bullying victimisation among in-school adolescents in sub-Saharan Africa: evidence from the global school-based health survey	Aboagye, R.G. and Seidu, A.-A. and Hagan, J.E. and Frimpong, J.B. and Budu, E. and Adu, C. and Ayilu, R.K. and Ahinkorah, B.O.	Export Date: 26 June 2025; Cited By: 28; Correspondence Address: J.E. Hagan; Neurocognition and Action-Biomechanics-Research Group, Faculty of Psychology and Sport Sciences, Bielefeld University, Bielefeld, Germany; email: elvis.hagan@ucc.edu.gh; CODEN: BPMSC | RAYYAN-INCLUSION: {"Adebukunola O."=>"Excluded", "Ayobami"=>"Excluded"} | RAYYAN-EXCLUSION-REASONS: wrong outcome,wrong publication type
Exposure to interparental violence and risk of intimate partner violence among women in sexual unions in sub-Saharan Africa	Aboagye, R.G. and Seidu, A.-A. and Peprah, P. and Asare, B.Y.-A. and Addo, I.Y. and Ahinkorah, B.O.	Export Date: 26 June 2025; Cited By: 7; Correspondence Address: R.G. Aboagye; Department of Family and Community Health, Fred N. Binka School of Public Health, University of Health and Allied Sciences, Ho, Ghana; email: raboagye18@sph.uhas.edu.gh | RAYYAN-INCLUSION: {"Adebukunola O."=>"Excluded", "Ayobami"=>"Excluded"} | RAYYAN-EXCLUSION-REASONS: wrong outcome,wrong population,wrong publication t…
Magnitude and determinants of intimate partner violence against women in Somalia: evidence from the SDHS survey 2020 dataset.	Abokor AH and Farih OA and Ali MA and Chesneau C and Muse AH	RAYYAN-INCLUSION: {"Adebukunola O."=>"Excluded", "Ayobami"=>"Excluded"} | RAYYAN-EXCLUSION-REASONS: wrong outcome,wrong population,wrong publication type
Sexual violence against intimate partners in Cape Town: prevalence and risk factors reported by men	Abrahams, N and Jewkes, R and Hoffman, M and Laubsher, R	RAYYAN-INCLUSION: {"Adebukunola O."=>"Excluded", "Ayobami"=>"Excluded"} | RAYYAN-EXCLUSION-REASONS: wrong outcome,wrong population,wrong publication type
Sexual homicides in South Africa: A national cross-sectional epidemiological study of adult women and children	Abrahams, N. and Mathews, S. and Lombard, C. and Martin, L.J. and Jewkes, R.	Export Date: 26 June 2025; Cited By: 32; Correspondence Address: N. Abrahams; Gender and Health Research Unit, South African Medical Research Council, Cape Town and Pretoria, South Africa; email: naeemah.abrahams@mrc.ac.za; CODEN: POLNC | RAYYAN-INCLUSION: {"Adebukunola O."=>"Excluded", "Ayobami"=>"Excluded"} | RAYYAN-EXCLUSION-REASONS: wrong outcome,wrong population
Gender Differences in Homicide of Neonates, Infants, and Children under 5 y in South Africa: Results from the Cross-Sectional 2009 National Child Homicide Study	Abrahams, N. and Mathews, S. and Martin, L.J. and Lombard, C. and Nannan, N. and Jewkes, R.	Export Date: 26 June 2025; Cited By: 33; Correspondence Address: N. Abrahams; Gender and Health Research Unitn Medical Research Council, Cape Town, South Africa; email: Naeemah.Abrahams@mrc.ac.za | RAYYAN-INCLUSION: {"Adebukunola O."=>"Excluded", "Ayobami"=>"Excluded"} | RAYYAN-EXCLUSION-REASONS: wrong outcome,wrong population,wrong publication type
Findings from the SASA! Study: A cluster randomized controlled trial to assess the impact of a community mobilization intervention to prevent violence against women and reduce HIV risk in Kampala, Uganda	Abramsky, T. and Devries, K. and Kiss, L. and Nakuti, J. and Kyegombe, N. and Starmann, E. and Cundill, B. and Francisco, L. and Kaye, D. and Musuya, T. and Michau, L. and Watts, C.	Export Date: 26 June 2025; Cited By: 362 | RAYYAN-INCLUSION: {"Adebukunola O."=>"Excluded", "Ayobami"=>"Excluded"} | RAYYAN-EXCLUSION-REASONS: wrong outcome,wrong population,wrong study design,wrong publication type
Prevalence and correlates of sexual violence against adolescents: Quantitative evidence from rural and urban communities in South-West Nigeria.	Abreu, Liliana and Hecker, Tobias and Goessmann, Katharina and Abioye, Taiwo Oludare and Olorunlambe, Wasiu and Hoeffler, Anke	Accession Number: 182951645. Language: English. Entry Date: 20250221. Revision Date: 20250221. Publication Type: Journal Article; research; tables/charts. Special Interest: Pediatric Care. Grant Information: This study was funded by the Alexander von Humboldt Foundation.. | RAYYAN-INCLUSION: {"Adebukunola O."=>"Excluded", "Ayobami"=>"Excluded"} | RAYYAN-EXCLUSION-REASONS: wrong outcome | USER-NOT…
Reliability and Validity of Arabic Translation of Child Sexual Abuse Questionnaire for Use in Children and Adolescents	Abu El-Nasr, H and El Nagar, ZM and Reda, MM and El-Sehrawy, TM	RAYYAN-INCLUSION: {"Adebukunola O."=>"Excluded", "Ayobami"=>"Excluded"} | RAYYAN-EXCLUSION-REASONS: wrong outcome,wrong publication type
Exploring the prevalence of disrespect and abuse during childbirth in Kenya	Abuya, T. and Warren, C.E. and Miller, N. and Njuki, R. and Ndwiga, C. and Maranga, A. and Mbehero, F. and Njeru, A. and Bellows, B.	Export Date: 26 June 2025; Cited By: 245; CODEN: POLNC | RAYYAN-INCLUSION: {"Adebukunola O."=>"Excluded", "Ayobami"=>"Excluded"} | RAYYAN-EXCLUSION-REASONS: wrong outcome,wrong population,wrong publication type
Sexual and reproductive health and gender-based violence among female migrants in Morocco: a cross sectional survey.	Acharai L and Khalis M and Bouaddi O and Krisht G and Elomrani S and Yahyane A and Assarag B	RAYYAN-INCLUSION: {"Adebukunola O."=>"Excluded", "Ayobami"=>"Excluded"} | RAYYAN-EXCLUSION-REASONS: wrong outcome,wrong population,wrong publication type
Prevalence and perceptions of gender-based violence, and factors associated with gender-based violence among adolescents in Addis Ababa, Ethiopia: A Cross-sectional study.	Addisalem K and Meskerem S and Jenny K and Danielle G and Lara V and Yohannes A and Ana A and Renu G and Jemal K and Kathryn AO	RAYYAN-INCLUSION: {"Adebukunola O."=>"Excluded", "Ayobami"=>"Excluded"} | RAYYAN-EXCLUSION-REASONS: wrong outcome,wrong publication type
Spousal age difference and associated predictors of intimate partner violence in Nigeria.	Adebowale AS	RAYYAN-INCLUSION: {"Adebukunola O."=>"Excluded", "Ayobami"=>"Excluded"} | RAYYAN-EXCLUSION-REASONS: wrong outcome,wrong population,wrong publication type
Prevalence of HIV infection among survivors of sexual assault at presentation in hospital.	Adefolalu AO	RAYYAN-INCLUSION: {"Adebukunola O."=>"Excluded", "Ayobami"=>"Excluded"} | RAYYAN-EXCLUSION-REASONS: wrong outcome,wrong population,wrong publication type
Intimate partner violence among women of child bearing age in alimosho LGA of Lagos State, Nigeria	Adegbite, O.B. and Ajuwon, A.J.	Export Date: 26 June 2025; Cited By: 18; Correspondence Address: A.J. Ajuwon; Department of Health Promotion and Education, University of Ibadan, Nigeria; email: ajajuwon@yahoo.com | RAYYAN-INCLUSION: {"Adebukunola O."=>"Excluded", "Ayobami"=>"Excluded"} | RAYYAN-EXCLUSION-REASONS: wrong population,wrong publication type
Experience of Gender-based Violence by Internally Displaced Women in Southern Nigeria: A Cross-sectional Study	Adejumo, O.A. and Ntoimo, L. and Odimayo, M.S. and Adebimpe, W.O. and Okiei, B. and Osungbemiro, W. and Olajuyigbe, E. and Igbafe, K. and Temitayo-Oboh, A. and Faboya, T.	Accession Number: 158199490. Language: English. Entry Date: 20220816. Revision Date: 20220816. Publication Type: Journal Article; research; tables/charts. Journal Subset: Peer Reviewed; Public Health; USA. Instrumentation: 2013 Nigerian Demographic and Health Survey (DHS). Grant Information: The African Centre of Excellence in Reproductive Health Innovation (CERHI), University of Benin, Benin Cit…
Sexual assault against women at Osogbo southwestern Nigeria.	Adeleke NA and Olowookere AS and Hassan MB and Komolafe JO and Asekun-Olarinmoye EO	RAYYAN-INCLUSION: {"Adebukunola O."=>"Excluded", "Ayobami"=>"Excluded"} | RAYYAN-EXCLUSION-REASONS: wrong outcome,wrong population
Seroprevalence and Risk Factors for Hepatitis B, HIV, and Syphilis Among Survivors of Sexual Violence in the Eastern Cape Province, South Africa.	Adeniyi OV and Masilela C and Durojaiye OC	RAYYAN-INCLUSION: {"Adebukunola O."=>"Excluded", "Ayobami"=>"Excluded"} | RAYYAN-EXCLUSION-REASONS: wrong outcome,wrong population,wrong publication type
Trends and pattern of sexual assault in North Central Nigeria.	Adewole, Nathaniel and Sulaiman Bilal, Christian Musa and Isah, Dennis A. and Adebayo, Francis O.	Accession Number: 153439651. Language: English. Entry Date: 20211113. Revision Date: 20211113. Publication Type: Journal Article; research; tables/charts. Journal Subset: Africa; Biomedical; Peer Reviewed. NLM UID: 9712263. | RAYYAN-INCLUSION: {"Adebukunola O."=>"Excluded", "Ayobami"=>"Excluded"} | RAYYAN-EXCLUSION-REASONS: wrong study design | USER-NOTES: {"Ayobami"=>["The study has a report on …
Prevalence and psychosocial correlates of suicidal ideation among adolescents living with HIV in Southwestern Nigeria, West Africa	Adeyemo, S. and Olorunkoya, O.G. and Chinelo, O.L. and Babalola, G. and Abojei, C.O.	Export Date: 26 June 2025; Cited By: 7; Correspondence Address: S. Adeyemo; Synapse Services, Nigeria; email: Surajresearch@yahoo.com | RAYYAN-INCLUSION: {"Adebukunola O."=>"Excluded", "Ayobami"=>"Excluded"} | RAYYAN-EXCLUSION-REASONS: wrong outcome,wrong population,wrong publication type
Sexual violence against female university students in Ethiopia	Adinew, Y.M. and Hagos, M.A.	Export Date: 26 June 2025; Cited By: 44; Correspondence Address: Y.M. Adinew; College of Health Sciences and Medicine, Wolaita Sodo University, Sodo, Ethiopia; email: yohannes1979@gmail.com | RAYYAN-INCLUSION: {"Adebukunola O."=>"Excluded"} | RAYYAN-EXCLUSION-REASONS: wrong outcome,wrong population
Demographic factors, childhood maltreatment and psychological functioning among university students' in Ghana: A retrospective study	Adjorlolo, S and Adu-Poku, S and Andoh-Arthur, J and Botchway, I and Mlyakado, BP	RAYYAN-INCLUSION: {"Adebukunola O."=>"Excluded", "Ayobami"=>"Excluded"} | RAYYAN-EXCLUSION-REASONS: wrong outcome,wrong population
Frequency of infections in reported cases of rape among underaged children in Potiskum, Nigeria	Adomeh, D.I. and Abdulazeez, A.A. and Okoye, R.N. and Usman, H.A.	Export Date: 26 June 2025; Cited By: 0; Correspondence Address: A.A. Abdulazeez; Yola, P.O. Box 5333, Nigeria; email: Abuazeez1962@yahoo.com; CODEN: CPREF | RAYYAN-INCLUSION: {"Adebukunola O."=>"Excluded", "Ayobami"=>"Excluded"} | RAYYAN-EXCLUSION-REASONS: wrong outcome,wrong population,wrong publication type
Prevalence of forced sex and associated factors among women and men in Kisumu, Kenya.	Adudans MK and Montandon M and Kwena Z and Bukusi EA and Cohen CR	RAYYAN-INCLUSION: {"Adebukunola O."=>"Excluded", "Ayobami"=>"Excluded"} | RAYYAN-EXCLUSION-REASONS: wrong outcome,wrong population
Intimate partner violence, psychopathology and the women with schizophrenia in an outpatient clinic South-South, Nigeria	Afe, T.O. and Emedoh, T.C. and Ogunsemi, O. and Adegbohun, A.A.	Export Date: 26 June 2025; Cited By: 23; Correspondence Address: T.O. Afe; Olabisi Onabanjo University, Ago Iwoye, Ogun, Nigeria; email: afeet23@yahoo.co.uk; CODEN: BPMSC | RAYYAN-INCLUSION: {"Adebukunola O."=>"Excluded", "Ayobami"=>"Excluded"} | RAYYAN-EXCLUSION-REASONS: wrong outcome,wrong population,wrong publication type
Adolescent abuse in a community sample in Beni Suef, Egypt: Prevalence and risk factors	Afifi, Z.E.M. and El-Lawindi, M.I. and Ahmed, S.A. and Basily, W.W.	Accession Number: 106520652. Language: English. Entry Date: 20050930. Revision Date: 20150711. Publication Type: Journal Article; research; tables/charts. Journal Subset: Biomedical; Double Blind Peer Reviewed; Editorial Board Reviewed; Expert Peer Reviewed; Middle East; Peer Reviewed; Public Health. NLM UID: 9608387. | RAYYAN-INCLUSION: {"Adebukunola O."=>"Excluded", "Adebukunola O."=>"Excluded"…
Health Risks in Same-Sex Attracted Ugandan University Students: Evidence from Two Cross-Sectional Studies.	Agardh A and Ross M and Ã–stergren PO and Larsson M and Tumwine G and MÃ¥nsson SA and Simpson JA and Patton G	Export Date: 26 June 2025; Cited By: 27; Correspondence Address: A. Agardh; Social Medicine and Global Health, Department of Clinical Sciences Malmo, Lund University, Malmo, Sweden; email: anette.agardh@med.lu.se | RAYYAN-INCLUSION: {"Adebukunola O."=>"Excluded"} | RAYYAN-EXCLUSION-REASONS: wrong population
The Invisible Suffering: Sexual Coercion, Interpersonal Violence, and Mental Health - A Cross-Sectional Study among University Students in South-Western Uganda	Agardh, A. and Tumwine, G. and Asamoah, B.O. and Cantor-Graae, E.	Export Date: 26 June 2025; Cited By: 27; Correspondence Address: A. Agardh; Social Medicine and Global Health, Department of Clinical Sciences Malmo, Lund University, Malmo, Sweden; email: anette.agardh@med.lu.se | RAYYAN-INCLUSION: {"Adebukunola O."=>"Excluded"} | RAYYAN-EXCLUSION-REASONS: wrong population
HIV Prevention Program Eligibility Among Adolescent Girls and Young Women - Namibia, 2019.	Agathis, Nickolas T. and Annor, Francis B. and Coomer, Rachel and Hegle, Jennifer and Patel, Pragna and Forster, Norbert and O'Malley, Gabrielle and Ensminger, Alison L. and Kamuingona, Rahimisa and Andjamba, Helena and Manyando, Molisa and Massetti, Greta M.	Accession Number: 153521444. Language: English. Entry Date: 20211117. Revision Date: 20220318. Publication Type: Journal Article; tables/charts. Journal Subset: Biomedical; Public Health; USA. Grant Information: P30 AI027757/AI/NIAID NIH HHS/United States. NLM UID: 7802429. | RAYYAN-INCLUSION: {"Adebukunola O."=>"Excluded", "Ayobami"=>"Excluded"} | RAYYAN-EXCLUSION-REASONS: wrong outcome,wrong pu…
Adverse childhood experiences and psychological distress among higher education students in Southeast Nigeria: an institutional-based cross-sectional study.	Agbaje, Olaoluwa Samson and Nnaji, Chinwe Patience and Nwagu, Evelyn Nwanebe and Iweama, Cylia Nkechi and Umoke, Prince Christian Ifeanachor and Ozoemena, Lawretta Eyuche and Abba, Charles Chike and Nwagu, Evelyn Nwanabe	Accession Number: 150821242. Language: English. Entry Date: In Process. Revision Date: 20211111. Publication Type: Journal Article. Journal Subset: Biomedical; Continental Europe; Europe; Public Health. NLM UID: 9208826. | RAYYAN-INCLUSION: {"Adebukunola O."=>"Excluded", "Ayobami"=>"Excluded"} | USER-NOTES: {"Adebukunola O."=>["There was no sub-group analysis for sexual abuse by age"]}
Assessment of Violence during COVID-19 among Reproductive Age Women in Arsi Zone, South East Ethiopia.	Agero G and Bedane KH and Segni MT and Kaso AW and Ayato AN and Bedada DB and Mieso AE	RAYYAN-INCLUSION: {"Adebukunola O."=>"Excluded", "Ayobami"=>"Excluded"} | RAYYAN-EXCLUSION-REASONS: wrong outcome,wrong population
Sexual Exploitations, Concealment and Adolescent Mothers' Agency in a Semiurban Community in Southwest Nigeria	Agunbiade, O.M.	Export Date: 26 June 2025; Cited By: 5 | RAYYAN-INCLUSION: {"Adebukunola O."=>"Excluded"} | RAYYAN-EXCLUSION-REASONS: wrong outcome,wrong study design
Depression and HIV risk among men who have sex with men in Tanzania	Ahaneku, H. and Ross, M.W. and Nyoni, J.E. and Selwyn, B. and Troisi, C. and Mbwambo, J. and Adeboye, A. and McCurdy, S.	Export Date: 26 June 2025; Cited By: 57; Correspondence Address: H. Ahaneku; Department of Epidemiology, Human Genetics and Environmental Sciences, University of Texas, School of Public Health, Houston, United States; email: hycpet@yahoo.com; CODEN: AIDCE | RAYYAN-INCLUSION: {"Adebukunola O."=>"Excluded", "Ayobami"=>"Excluded"} | RAYYAN-EXCLUSION-REASONS: wrong outcome,wrong publication type
Sexual violence and unmet need for contraception among married and cohabiting women in sub-Saharan Africa: Evidence from demographic and health surveys	Ahinkorah, BO and Ameyaw, EK and Seidu, AA and Agbaglo, E and Budu, E and Mensah, F and Adu, C and Yaya, S	RAYYAN-INCLUSION: {"Adebukunola O."=>"Excluded", "Ayobami"=>"Excluded"} | RAYYAN-EXCLUSION-REASONS: wrong outcome,wrong population
Association Between Girl-child Marriage and Intimate Partner Violence in Sub-Saharan Africa: Insights From a Multicountry Analysis of Demographic and Health Surveys	Ahinkorah, BO and Onayemi, OM and Seidu, AA and Awopegba, OE and Ajayi, AI	RAYYAN-INCLUSION: {"Adebukunola O."=>"Excluded", "Ayobami"=>"Excluded"} | RAYYAN-EXCLUSION-REASONS: wrong outcome,wrong population,wrong publication type
Effect of sexual violence on planned, mistimed and unwanted pregnancies among women of reproductive age in sub-Saharan Africa: A multi-country analysis of Demographic and Health Surveys	Ahinkorah, BO and Seidu, AA and Appiah, F and Oduro, JK and Sambah, F and Baatiema, L and Budu, E and Ameyaw, EK	RAYYAN-INCLUSION: {"Adebukunola O."=>"Excluded", "Ayobami"=>"Excluded"} | RAYYAN-EXCLUSION-REASONS: wrong population,wrong publication type
Comparison of domestic violence against women in urban versus rural areas of southeast Nigeria	Ajah, L.O. and Iyoke, C.A. and Nkwo, P.O. and Nwakoby, B. and Ezeonu, P.	Export Date: 26 June 2025; Cited By: 38 | RAYYAN-INCLUSION: {"Adebukunola O."=>"Excluded", "Ayobami"=>"Excluded"} | RAYYAN-EXCLUSION-REASONS: wrong outcome,wrong population,wrong publication type
Association between sexual violence and unintended pregnancy among adolescent girls and young women in South Africa	Ajayi, AI and Ezegbe, HC	RAYYAN-INCLUSION: {"Adebukunola O."=>"Excluded", "Ayobami"=>"Excluded"} | RAYYAN-EXCLUSION-REASONS: wrong outcome
Low awareness and use of pre-exposure prophylaxis among adolescents and young adults in high HIV and sexual violence prevalence settings.	Ajayi, Anthony Idowu and Mudefi, Elmon and Yusuf, Mohammed Sanusi and Adeniyi, Oladele Vincent and Rala, Ntombana and Goon, Daniel Ter	Accession Number: 143861896. Language: English. Entry Date: 20210112. Revision Date: 20221006. Publication Type: Journal Article; research. Journal Subset: Biomedical; Editorial Board Reviewed; Expert Peer Reviewed; Peer Reviewed; USA. NLM UID: 2985248R. | RAYYAN-INCLUSION: {"Adebukunola O."=>"Excluded", "Ayobami"=>"Excluded"} | RAYYAN-EXCLUSION-REASONS: wrong outcome,wrong publication type
Sexual assaults in Benin City, Nigeria	Akhiwu, W. and Umanah, I.N. and Olueddo, A.N.	Export Date: 26 June 2025; Cited By: 10; Correspondence Address: W. Akhiwu; Police Medical Services, Benin City, Nigeria; email: wilakh@yahoo.com | RAYYAN-INCLUSION: {"Adebukunola O."=>"Excluded", "Ayobami"=>"Excluded"} | RAYYAN-EXCLUSION-REASONS: wrong outcome,wrong publication type | USER-NOTES: {"Ayobami"=>["weapon used as threat? is this coercion or use of physical force"]}
Sexual behaviour of in-school rural adolescents in Ogun State, Nigeria	Akokuwebe, M.E. and Falayi, E.O. and Adekola, F. and Saliu, M.Y.	Export Date: 26 June 2025; Cited By: 5; Correspondence Address: E.O. Falayi; Department of Epidemiology and Medical Statistics, Faculty of Public Health, College of Medicine, University of Ibadan, Nigeria; email: seunfalayi@yahoo.com | RAYYAN-INCLUSION: {"Adebukunola O."=>"Excluded"} | RAYYAN-EXCLUSION-REASONS: wrong outcome
Excessive Alcohol Intake and Health Outcomes Nexus among Youths in Mushin Area of Lagos State, Southwest Nigeria	Akokuwebe., M.E. and Idemudia, E.S. and Okuneye, F.C.	Export Date: 26 June 2025; Cited By: 0; Correspondence Address: M.E. Akokuwebe.; Faculty of Humanities, North-West University, Mafikeng, South Africa; email: me.akokuwebenwupostdoctoral2021@gmail.com | RAYYAN-INCLUSION: {"Adebukunola O."=>"Excluded", "Ayobami"=>"Excluded"} | RAYYAN-EXCLUSION-REASONS: wrong outcome,wrong population,wrong publication type
Associations between violence in childhood, depression and suicide attempts in adolescence: evidence from a cohort study in Luwero district, Uganda	Akunzirwe, R and Carter, DJ and Hanna, L and Zinke-Allmang, A and Akim, A and Datzberger, S and Parkes, J and Knight, L and Atuhaire, L and Nakuti, J and Mirembe, A and Allen, E and Naker, D and Devries, K and Bhatia, A	RAYYAN-INCLUSION: {"Adebukunola O."=>"Excluded", "Ayobami"=>"Excluded"} | RAYYAN-EXCLUSION-REASONS: wrong outcome,wrong population,wrong publication type
Prevalence and factors associated with suicidal ideation amongst college students in the Nelson Mandela Bay Municipality, South Africa.	Alabi AA and Oladimeji OK and Adeniyi OV	RAYYAN-INCLUSION: {"Adebukunola O."=>"Excluded", "Ayobami"=>"Excluded"} | RAYYAN-EXCLUSION-REASONS: wrong outcome,wrong population,wrong publication type
Suicide attempts among students of higher educationNelson Mandela Bay Municipality, South Africa	Alabi, A.A.	Accession Number: 160521015. Language: English. Entry Date: 20221226. Revision Date: 20221226. Publication Type: Journal Article; research; tables/charts. Journal Subset: Africa; Biomedical. | RAYYAN-INCLUSION: {"Adebukunola O."=>"Excluded", "Ayobami"=>"Excluded"} | RAYYAN-EXCLUSION-REASONS: wrong outcome,wrong population,wrong publication type
Prevalence and risk factors of intimate partner violence among women in four districts of the central region of Ghana: Baseline findings from a cluster randomised controlled trial	Alangea, DO and Addo-Lartey, AA and Sikweyiya, Y and Chirwa, ED and Coker-Appiah, D and Jewkes, R and Adanu, RMK	RAYYAN-INCLUSION: {"Adebukunola O."=>"Excluded", "Ayobami"=>"Excluded"} | RAYYAN-EXCLUSION-REASONS: wrong outcome,wrong population,wrong publication type
Associations of Father and Adult Male Presence with First Pregnancy and HIV Infection: Longitudinal Evidence from Adolescent Girls and Young Women in Rural South Africa (HPTN 068)	Albert, LM and Edwards, J and Pence, B and Speizer, IS and Hillis, S and Kahn, K and GÃ³mez-OlivÃ©, FX and Wagner, RG and Twine, R and Pettifor, A	RAYYAN-INCLUSION: {"Adebukunola O."=>"Excluded", "Ayobami"=>"Excluded"} | RAYYAN-EXCLUSION-REASONS: wrong outcome,wrong population,wrong publication type
Prevalence and predictors of sexual violence among commercial sex workers in Northern Ethiopia.	Alemayehu M and Yohannes G and Damte A and Fantahun A and Gebrekirstos K and Tsegay R and Goldberger A and Yebyo H	RAYYAN-INCLUSION: {"Adebukunola O."=>"Excluded", "Ayobami"=>"Excluded"} | RAYYAN-EXCLUSION-REASONS: wrong outcome,wrong population
Intimate partner violence and associated factors among HIV Adebukunola O.tive women attending antiretroviral therapy clinics in Gondar city, Northwest Ethiopia	Alemie, A.S. and Yeshita, H.Y. and Zeleke, E.G. and Mekonnen, B.D.	Export Date: 26 June 2025; Cited By: 12; Correspondence Address: B.D. Mekonnen; Department of Nursing, Teda Health Science College, Gondar, P.O. Box: 790, Ethiopia; email: birye22@gmail.com; CODEN: BWHMA | RAYYAN-INCLUSION: {"Adebukunola O."=>"Excluded", "Ayobami"=>"Excluded"} | RAYYAN-EXCLUSION-REASONS: wrong outcome,wrong population,wrong publication type
Domestic violence against women in Eastern Sudan.	Ali AA and Yassin K and Omer R	RAYYAN-INCLUSION: {"Adebukunola O."=>"Excluded", "Ayobami"=>"Excluded"} | RAYYAN-EXCLUSION-REASONS: wrong outcome,wrong population,wrong publication type
Spousal violence and potentially preventable single and recurrent spontaneous fetal loss in an African setting: cross-sectional study.	Alio AP and Nana PN and Salihu HM	Export Date: 26 June 2025; Cited By: 73; Correspondence Address: A.P. Alio; Department of Community and Family Health, University of South Florida, Tampa, FL, United States; email: aalio@health.usf.edu; CODEN: LANCA | RAYYAN-INCLUSION: {"Adebukunola O."=>"Excluded", "Ayobami"=>"Excluded"} | RAYYAN-EXCLUSION-REASONS: wrong outcome,wrong population,wrong publication type
Physical and Sexual Violence Experienced by Male War-Affected Youth: Implications for Post-Conflict Functioning and Intimate Relationships.	Alleyne-Green, Binta and Kulick, Alex and Grocher, Kimberly and Betancourt, Theresa S.	Accession Number: 149986954. Language: English. Entry Date: 20210430. Revision Date: 20240209. Publication Type: Journal Article; research; tables/charts. Journal Subset: Peer Reviewed; Public Health; USA. NLM UID: 8700910. | RAYYAN-INCLUSION: {"Adebukunola O."=>"Excluded", "Ayobami"=>"Excluded"} | RAYYAN-EXCLUSION-REASONS: wrong outcome,wrong publication type
Suicidal and self-injurious behavior among patients with alcohol and drug abuse	Al-Sharqi, AM and Sherra, KS and Al-Habeeb, AA and Qureshi, NA	RAYYAN-INCLUSION: {"Adebukunola O."=>"Excluded", "Ayobami"=>"Excluded"} | RAYYAN-EXCLUSION-REASONS: wrong outcome,wrong publication type
Factors Associated with Teenage Pregnancies During the Covid-19 Period in Pakwach District, Northern Uganda: A Case-Control Study.	Alunyo JP and Mukunya D and Napyo A and Matovu JKB and Okia D and Wanume B and Okello F and Tuwa AH and Wenani D and Okibure A and Omara G and Olupot-Olupot P	RAYYAN-INCLUSION: {"Adebukunola O."=>"Excluded", "Ayobami"=>"Excluded"} | RAYYAN-EXCLUSION-REASONS: wrong outcome,wrong study design,wrong publication type
Non-fatal injuries of interpersonal violence at the Leratong Provincial Hospital, South Africa	Amashnee, S and Guinevere, G and Indiran, G	RAYYAN-INCLUSION: {"Adebukunola O."=>"Excluded", "Ayobami"=>"Excluded"} | RAYYAN-EXCLUSION-REASONS: wrong outcome,wrong population,wrong publication type
Enhancing the mental health of children, students, and adolescents with trauma and PTSD through TF-CBT	Amedu, AN and Dwarika, V	RAYYAN-INCLUSION: {"Adebukunola O."=>"Excluded", "Ayobami"=>"Excluded"} | RAYYAN-EXCLUSION-REASONS: wrong study design,wrong publication type
Associations between adolescent experiences of violence in Malawi and gender-based attitudes, internalizing, and externalizing behaviors	Ameli, V and Meinck, F and Munthali, A and Ushie, B and Langhaug, L	RAYYAN-INCLUSION: {"Adebukunola O."=>"Excluded", "Ayobami"=>"Excluded"} | RAYYAN-EXCLUSION-REASONS: wrong outcome,wrong publication type
Prevalence of Adverse Childhood Experiences in sub-Saharan Africa: A multicountry analysis of the Violence Against Children and Youth Surveys (VACS).	Amene EW and Annor FB and Gilbert LK and McOwen J and Augusto A and Manuel P and N'gouanma Nobah MTV and Massetti GM	RAYYAN-INCLUSION: {"Adebukunola O."=>"Excluded", "Ayobami"=>"Excluded"} | RAYYAN-EXCLUSION-REASONS: wrong outcome,wrong publication type
Sexual assault: pattern and related complications among cases managed in Jimma University Specialized Hospital.	Amenu D and Hiko D	RAYYAN-INCLUSION: {"Adebukunola O."=>"Excluded", "Ayobami"=>"Excluded"} | RAYYAN-EXCLUSION-REASONS: wrong outcome,wrong publication type
Prevalence and correlates of physical violence and rape among female sex workers in Ethiopia: a cross-sectional study with respondent-driven sampling from 11 major towns.	Amogne MD and Balcha TT and Agardh A	RAYYAN-INCLUSION: {"Adebukunola O."=>"Excluded", "Ayobami"=>"Excluded"} | RAYYAN-EXCLUSION-REASONS: wrong outcome,wrong population
Determinants and consequences of heavy episodic drinking among female sex workers in Ethiopia: A respondent-driven sampling study	Amogne, M.D. and Agardh, A. and Abate, E. and Ahmed, J. and Asamoah, B.O.	Export Date: 26 June 2025; Cited By: 8; Correspondence Address: M.D. Amogne; Department of Clinical Sciences Malmo, Social Medicine and Global Health, Lund University, Malmo, Sweden; email: minilik_demissie.amogne@med.lu.se; CODEN: POLNC | RAYYAN-INCLUSION: {"Adebukunola O."=>"Excluded", "Ayobami"=>"Excluded"} | RAYYAN-EXCLUSION-REASONS: wrong outcome,wrong population
Sexual violence and general functioning among formerly abducted girls in Northern Uganda: the mediating roles of stigma and community relations--the WAYS study.	Amone-P'Olak K and Lekhutlile TM and Ovuga E and Abbott RA and Meiser-Stedman R and Stewart DG and Jones PB	RAYYAN-INCLUSION: {"Adebukunola O."=>"Excluded", "Ayobami"=>"Excluded"} | RAYYAN-EXCLUSION-REASONS: wrong population
Echoes of the past: prevalence and correlates of PTSD among formerly abducted youths in northern Uganda: findings from the WAYS study.	Amone-P'Olak K and Omech B and Kakinda AI and Kibedi H	RAYYAN-INCLUSION: {"Adebukunola O."=>"Excluded", "Ayobami"=>"Excluded"} | RAYYAN-EXCLUSION-REASONS: wrong outcome,wrong population
The effects of sexual violence on psychosocial outcomes in formerly abducted girls in Northern Uganda: the WAYS study.	Amone-P'Olak K and Ovuga E and Jones PB	RAYYAN-INCLUSION: {"Adebukunola O."=>"Excluded", "Ayobami"=>"Excluded"} | RAYYAN-EXCLUSION-REASONS: wrong outcome,wrong population
" horizontal ellipsis I would have left that man long time ago but, horizontal ellipsis " exploring circumstances of and motivators for repeat adolescent birth in Eastern Uganda	Amongin, D and Kaharuza, F and Hanson, C and Nakimuli, A and Mutesi, S and Benova, L and Atuyambe, L	RAYYAN-INCLUSION: {"Adebukunola O."=>"Excluded", "Ayobami"=>"Excluded"} | RAYYAN-EXCLUSION-REASONS: wrong outcome,wrong population,wrong publication type
Are there traditional practices that affect menâ€™s reproductive health in sub-Saharan Africa? A systematic review and meta-analysis approach	Amoo, E.O. and Olawole-Isaac, A. and Ajayi, M.P. and Adekeye, O. and Ogundipe, O. and Olawande, O.	Export Date: 26 June 2025; Cited By: 14; Correspondence Address: E.O. Amoo; Demography and Social Statistics, College of Business and Social Science, Covenant University, Ota, Nigeria; email: emma.amoo@covenantuniversity.edu.ng | RAYYAN-INCLUSION: {"Adebukunola O."=>"Excluded", "Ayobami"=>"Excluded"} | RAYYAN-EXCLUSION-REASONS: wrong study design,wrong publication type
Prevalence of war-related sexual violence and other human rights abuses among internally displaced persons in Sierra Leone.	Amowitz LL and Reis C and Lyons KH and Vann B and Mansaray B and Akinsulure-Smith AM and Taylor L and Iacopino V	RAYYAN-INCLUSION: {"Adebukunola O."=>"Excluded", "Ayobami"=>"Excluded"} | RAYYAN-EXCLUSION-REASONS: wrong population
Young people's attitudes towards wife-beating: Analysis of the Ghana demographic and health survey 2014	Anaba, EA and Manu, A and Ogum-Alangea, D and Modey, EJ and Addo-Lartey, A and Torpey, K	RAYYAN-INCLUSION: {"Adebukunola O."=>"Excluded", "Ayobami"=>"Excluded"} | RAYYAN-EXCLUSION-REASONS: wrong outcome,wrong publication type
High prevalence of stigma-related abuse among a sample of men who have sex with men in Tanzania: implications for HIV prevention.	Anderson AM and Ross MW and Nyoni JE and McCurdy SA	RAYYAN-INCLUSION: {"Adebukunola O."=>"Excluded", "Ayobami"=>"Excluded"} | RAYYAN-EXCLUSION-REASONS: wrong outcome,wrong population,wrong publication type
13,915 reasons for equity in sexual offences legislation: A national school-based survey in South Africa.	Andersson N and Ho-Foster A	RAYYAN-INCLUSION: {"Adebukunola O."=>"Excluded", "Ayobami"=>"Excluded"} | RAYYAN-EXCLUSION-REASONS: wrong outcome,wrong publication type
Risk factors for domestic physical violence: national cross-sectional household surveys in eight southern African countries.	Andersson N and Ho-Foster A and Mitchell S and Scheepers E and Goldstein S	RAYYAN-INCLUSION: {"Adebukunola O."=>"Excluded", "Ayobami"=>"Excluded"} | RAYYAN-EXCLUSION-REASONS: wrong outcome,wrong publication type
National cross sectional study of views on sexual violence and risk of HIV infection and AIDS among South African school pupils	Andersson, N and Ho-Foster, A and Matthis, J and Marokoane, N and Mashiane, V and Mhatre, S and Mitchell, S and Mokoena, T and Monasta, L and Ngxowa, N and Salcedo, MP and Sonnekus, H	RAYYAN-INCLUSION: {"Adebukunola O."=>"Excluded", "Ayobami"=>"Excluded"} | RAYYAN-EXCLUSION-REASONS: wrong outcome
Choice-disability and HIV infection: A cross sectional study of HIV status in Botswana, Namibia and Swaziland	Andersson, N. and Cockcroft, A.	Export Date: 26 June 2025; Cited By: 24; Correspondence Address: N. Andersson; Centro de Investigacio'n de Enfermedades Tropicales, Universidad Auto'noma de Guerrero, Calle Pino, El Roble, Acapulco, Mexico; email: neil@ciet.org; CODEN: AIBEF | RAYYAN-INCLUSION: {"Adebukunola O."=>"Excluded", "Ayobami"=>"Excluded"} | RAYYAN-EXCLUSION-REASONS: wrong outcome,wrong population,wrong publication type
Trichomonas vaginalis among women raped in Antananarivo, 2005-2011.	Andrianarivelo Andry M and Raherinaivo Anjatiana A and Razafindrakoto Ainamalala C and Rasoanandrasana S and Ravaoarisaina Zakasoa M and Rasamindrakotroka A	RAYYAN-INCLUSION: {"Adebukunola O."=>"Excluded", "Ayobami"=>"Excluded"} | RAYYAN-EXCLUSION-REASONS: wrong outcome,wrong population,wrong publication type
Clinical Presentation and Management Outcome of Emergency Adolescent Gynecological Disorders at Federal Teaching Hospital, Abakaliki, Nigeria.	Anikwe CC and Ekwedigwe KC and Adiele NA and Ikeoha CC and Asiegbu OGK and Nnadozie UU	RAYYAN-INCLUSION: {"Adebukunola O."=>"Excluded", "Ayobami"=>"Excluded"} | RAYYAN-EXCLUSION-REASONS: wrong outcome,wrong publication type
Changes in prevalence of violence and risk factors for violence and HIV among children and young people in Kenya: a comparison of the 2010 and 2019 Kenya Violence Against Children and Youth Surveys	Annor, FB and Chiang, LF and Oluoch, PR and Mang'oli, V and Mogaka, M and Mwangi, M and Ngunjiri, A and Obare, F and Achia, T and Patel, P and Massetti, GM and Dahlberg, LL and Simon, TR and Mercy, JA	RAYYAN-INCLUSION: {"Adebukunola O."=>"Excluded", "Ayobami"=>"Excluded"} | RAYYAN-EXCLUSION-REASONS: wrong outcome,wrong population,wrong publication type
Community-level influences on women's experience of intimate partner violence and terminated pregnancy in Nigeria: A multilevel analysis	Antai, D. and Adaji, S.	Export Date: 26 June 2025; Cited By: 51; Correspondence Address: D. Antai; Division of Global Health and Inequalities, The Angels Trust - Nigeria, Abuja, Nigeria; email: Diddy.Antai@ki.se; CODEN: BPCMB | RAYYAN-INCLUSION: {"Adebukunola O."=>"Excluded", "Ayobami"=>"Excluded"} | RAYYAN-EXCLUSION-REASONS: wrong outcome,wrong population,wrong publication type
Caregiver-Youth Communication about Sex in South Africa: The Role of Maternal Child Sexual Abuse History	Anthony, ER and Hipp, TN and Darnell, DA and Armistead, L and Cook, SL and Skinner, D	RAYYAN-INCLUSION: {"Adebukunola O."=>"Excluded", "Ayobami"=>"Excluded"} | RAYYAN-EXCLUSION-REASONS: wrong outcome,wrong publication type
Experience of violence among deaf girls in Ibadan metropolis, Nigeria	Arulogun Dr., O.S. and Titiloye, M.A. and Oyewole, E.O. and Nwaorgu, O.G.B. and Afolabi, N.B.	Export Date: 26 June 2025; Cited By: 11; Correspondence Address: O. S. Arulogun; Department of Health Promotion and Education, College of Medicine, University of Ibadan, Ibadan, Nigeria; email: omoyisola2002@yahoo.com | RAYYAN-INCLUSION: {"Adebukunola O."=>"Excluded", "Ayobami"=>"Excluded"} | RAYYAN-EXCLUSION-REASONS: wrong outcome,wrong publication type
Association between experiences of intimate partner sexual violence and cigarette smoking among women in union in Papua New Guinea: evidence from a nationally representative survey.	Asare BY and Agyemang-Duah W and Adomako EB and Puri P and Ogundare DO and Vishwakarma D and Peprah P	RAYYAN-INCLUSION: {"Adebukunola O."=>"Excluded", "Ayobami"=>"Excluded"} | RAYYAN-EXCLUSION-REASONS: wrong outcome,wrong population,wrong publication type
Childhood Trauma Associated White Matter Abnormalities in First-Episode Schizophrenia	Asmal, L. and Kilian, S. and Du Plessis, S. and Scheffler, F. and Chiliza, B. and Fouche, J.-P. and Seedat, S. and Dazzan, P. and Emsley, R.	Export Date: 26 June 2025; Cited By: 37; Correspondence Address: L. Asmal; Department of Psychiatry, Faculty of Medicine and Health Sciences, Stellenbosch University, Cape Town, 8001, South Africa; email: laila@sun.ac.za; CODEN: SCZBB | RAYYAN-INCLUSION: {"Adebukunola O."=>"Excluded", "Ayobami"=>"Excluded"} | RAYYAN-EXCLUSION-REASONS: wrong outcome,wrong publication type
Domestic violence during COVID-19 pandemic among pregnant women registered for antenatal care and selected adverse pregnancy outcomes in Amhara region Ethiopia: Prospective cohort study design	Asratie, M.H.	Export Date: 26 June 2025; Cited By: 3 | RAYYAN-INCLUSION: {"Adebukunola O."=>"Excluded", "Ayobami"=>"Excluded"} | RAYYAN-EXCLUSION-REASONS: wrong outcome,wrong publication type
Adverse childhood experiences among people with schizophrenia at comprehensive specialized hospitals in Bahir Dar, Ethiopia: a comparative study	Assefa Fentahun, B. and Belete Mossie, T. and Damtew Hailu, R. and Bete, T. and Moges Demeke, S.	Export Date: 26 June 2025; Cited By: 0; Correspondence Address: B. Assefa Fentahun; Department of Psychiatry, College of Health and Medical Sciences, Haramaya University, Harar, Ethiopia; email: assefabirhanu27@gmail.com | RAYYAN-INCLUSION: {"Adebukunola O."=>"Excluded", "Ayobami"=>"Excluded"} | RAYYAN-EXCLUSION-REASONS: wrong outcome,wrong population,wrong publication type
Spatial distribution of pregnancy and early motherhood among late adolescent girls in Ethiopia using data from the Ethiopia Demographics and Health Survey 2019: Spatial and multilevel analyses	Assimamaw, N.T. and Alemu, T.G. and Techane, M.A. and Wubneh, C.A. and Belay, G.M. and Tamir, T.T. and Muhye, A.B. and Kassie, D.G. and Wondim, A. and Terefe, B. and Tarekegn, B.T. and Ali, M.S. and Fentie, B. and Gonete, A.T. and Tekeba, B. and Kassa, S.F. and Desta, B.K. and Ayele, A.D. and Dessie, M.T. and Atalell, K.A.	Export Date: 26 June 2025; Cited By: 0; Correspondence Address: N.T. Assimamaw; Department of Pediatrics and Child Health Nursing, School of Nursing, College of Medicine and Health Sciences, University of Gondar, Gondar, Ethiopia; email: tezera.nega@gmail.com; CODEN: POLNC | RAYYAN-INCLUSION: {"Adebukunola O."=>"Excluded", "Ayobami"=>"Excluded"} | RAYYAN-EXCLUSION-REASONS: wrong outcome,wrong pop…
Sexual violence and associated factors among female large-scale industry workers in Bahir Dar city administration, Amhara region, Ethiopia.	Atalel M and Admassu E and Yadita ZS	RAYYAN-INCLUSION: {"Adebukunola O."=>"Excluded", "Ayobami"=>"Excluded"} | RAYYAN-EXCLUSION-REASONS: wrong outcome,wrong population
Impact of domestic care environment on trauma and posttraumatic stress disorder among orphans in western Kenya.	Atwoli L and Ayuku D and Hogan J and Koech J and Vreeman RC and Ayaya S and Braitstein P	RAYYAN-INCLUSION: {"Adebukunola O."=>"Excluded", "Ayobami"=>"Excluded"} | RAYYAN-EXCLUSION-REASONS: wrong outcome,wrong population,wrong publication type
Associations between lifetime potentially traumatic events and chronic physical conditions in the South African Stress and Health Survey: a cross-sectional study.	Atwoli L and Platt JM and Basu A and Williams DR and Stein DJ and Koenen KC	RAYYAN-INCLUSION: {"Adebukunola O."=>"Excluded", "Ayobami"=>"Excluded"} | RAYYAN-EXCLUSION-REASONS: wrong outcome,wrong population,wrong publication type
Transactional Sex among Youths in Post-conflict Liberia	Atwood, KA and Kennedy, SB and Barbu, EM and Nagbe, W and Seekey, W and Sirleaf, P and Perry, O and Martin, RB and Sosu, F	RAYYAN-INCLUSION: {"Adebukunola O."=>"Excluded", "Ayobami"=>"Excluded"} | RAYYAN-EXCLUSION-REASONS: wrong outcome,wrong publication type
Reducing sexual risk taking behaviors among adolescents who engage in transactional sex in post-conflict Liberia.	Atwood, KatharineA. and Kennedy, StephenB. and Shamblen, Steve and Taylor, CurtisH. and Quaqua, Monica and Bee, ErnreeM. and Gobeh, MawenE. and Woods, DaisajouV. and Dennis, Barclay	Accession Number: 71959710. Language: English. Entry Date: In Process. Revision Date: 20190207. Publication Type: Journal Article. | RAYYAN-INCLUSION: {"Adebukunola O."=>"Excluded", "Ayobami"=>"Excluded"} | RAYYAN-EXCLUSION-REASONS: wrong outcome,wrong study design,wrong publication type
Intimate partner violence among pregnant teenagers in Lira district, northern Uganda: a cross-sectional study.	Auma, Anna Grace and Ayebare, Elizabeth and Olwit, Connie and Ndeezi, Grace and Nankabirwa, Victoria and Tumwine, James K	Accession Number: 147987040. Language: English. Entry Date: 20210112. Revision Date: 20210112. Publication Type: Journal Article; research; tables/charts. Journal Subset: Africa; Nursing. Instrumentation: Revised Conflict Tactile Scale 2.. Grant Information: This study was funded by Makerere Swedish International Development Agency bilateral research program with support from the Swedish Governme…
Household food insecurity and its association with self-reported male perpetration of intimate partner violence: a survey of two districts in central and western Uganda.	Awungafac G and Mugamba S and Nalugoda F and SjÃ¶land CF and Kigozi G and Rautiainen S and Malyabe RB and Ziegel L and Nakigozi G and Nalwoga GK and Kyasanku E and Nkale J and Watya S and EkstrÃ¶m AM and KÃ¥gesten A	RAYYAN-INCLUSION: {"Adebukunola O."=>"Excluded", "Ayobami"=>"Excluded"} | RAYYAN-EXCLUSION-REASONS: wrong outcome,wrong population,wrong publication type
Multiple indicators of violence against female sex workers and its associated factors in Ghana: Evidence from the 2015 integrated bio-behavioral surveillance survey cross-sectional study	Ayamah, P. and Aheto, J.M.K. and Atuahene, K.S. and Annang, D.A. and Nartey, D.T. and Amuasi, S.A. and Abrefa-Gyan, T.	Export Date: 26 June 2025; Cited By: 4; Correspondence Address: J.M.K. Aheto; Department of Biostatistics, School of Public Health, College of Health Sciences, University of Ghana, Accra, P. O. Box LG13, Legon, Ghana; email: justiceaheto@yahoo.com | RAYYAN-INCLUSION: {"Adebukunola O."=>"Excluded", "Ayobami"=>"Excluded"} | RAYYAN-EXCLUSION-REASONS: wrong outcome,wrong publication type
Intimate Partner Violence and its associated factors among pregnant women receiving antenatal care. A Bayesian analysis approach	Aychiluhm, S.B. and Mare, K.U. and Ahmed, K.Y. and Demissie, M.S. and Tadesse, A.W.	Export Date: 26 June 2025; Cited By: 0; Correspondence Address: S.B. Aychiluhm; Department of Epidemiology and Biostatistics, Institute of Public Health, College of Medicine and Health Sciences, University of Gondar, Gondar, Ethiopia; email: geez4214@gmail.com; CODEN: POLNC | RAYYAN-INCLUSION: {"Adebukunola O."=>"Excluded", "Ayobami"=>"Excluded"} | RAYYAN-EXCLUSION-REASONS: wrong outcome,wrong pu…
Influence of type of violence on women's help-seeking behaviour: Evidence from 10 countries in sub-Saharan Africa	Ayebeng, C. and Dickson, K.S. and Ameyaw, E.K. and Adde, K.S. and Paintsil, J.A. and Yaya, S.	Export Date: 26 June 2025; Cited By: 0; Correspondence Address: S. Yaya; School of International Development and Global Studies, University of Ottawa, Ottawa, Canada; email: sanni.yaya@gmail.com; CODEN: POLNC | RAYYAN-INCLUSION: {"Adebukunola O."=>"Excluded", "Ayobami"=>"Excluded"} | RAYYAN-EXCLUSION-REASONS: wrong outcome,wrong publication type
Prevalence and Associated Factors of Depression among Pregnant Mothers Who Had Intimate Partner Violence during Pregnancy Attending Antenatal Care at Gondar University Hospital Northwest Ethiopia in 2020	Ayele, S. and Alemayehu, M. and Fikadu, E. and Tarekegn, G.E.	Export Date: 26 June 2025; Cited By: 8; Correspondence Address: G.E. Tarekegn; Department of Epidemiology and Biostatistics, Institute of Public Health, College of Medicine and Health Sciences, University of Gondar, Gondar, Ethiopia; email: ewnetuwendale@gmail.com | RAYYAN-INCLUSION: {"Adebukunola O."=>"Excluded", "Ayobami"=>"Excluded"} | RAYYAN-EXCLUSION-REASONS: wrong outcome,wrong publication …
Abuse in children and youth with disabilities in the Northwest region of Cameroon: a qualitative study on causes and contributing factors	Ayima, CW and Tsangue, GT and Awa, JC and Nsono, JN and Wango, J and Tih, PM and Magnusson, L	RAYYAN-INCLUSION: {"Adebukunola O."=>"Excluded", "Ayobami"=>"Excluded"} | RAYYAN-EXCLUSION-REASONS: wrong outcome,wrong publication type
Intimate partner violence and associated factors among pregnant women attending antenatal care service in Debre Markos town health facilities, Northwest Ethiopia.	Azene ZN and Yeshita HY and Mekonnen FA	RAYYAN-INCLUSION: {"Adebukunola O."=>"Excluded", "Ayobami"=>"Excluded"} | RAYYAN-EXCLUSION-REASONS: wrong outcome,wrong publication type
BETWEEN A ROCK AND A HARD PLACE: â€œI DECIDED TO KEEP QUIETâ€: A QUALITATIVE INQUIRY INTO THE COPING EXPERIENCES OF YOUNG PEOPLE (15-24) WORKING AT HIGH-RISK VENUES FOR HIV IN UGANDA	Babirye, S. and Ssengooba, F. and Michielsen, K.	Export Date: 26 June 2025; Cited By: 0; Correspondence Address: S. Babirye; Kampala, P.O. Box 7072, Uganda; email: babiryes2004@gmail.com; CODEN: AEPRE | RAYYAN-INCLUSION: {"Adebukunola O."=>"Excluded", "Ayobami"=>"Excluded"} | RAYYAN-EXCLUSION-REASONS: wrong outcome,wrong publication type
Sexual assault in Ile-Ife, Nigeria.	Badejoko OO and Anyabolu HC and Badejoko BO and Ijarotimi AO and Kuti O and Adejuyigbe EA	RAYYAN-INCLUSION: {"Adebukunola O."=>"Excluded", "Ayobami"=>"Excluded"} | RAYYAN-EXCLUSION-REASONS: wrong outcome,wrong population
Intimate partner violence as a predictor of antenatal care services utilization in Rwanda.	Bahati C and Izabayo J and Niyonsenga J and Sezibera V and Mutesa L	RAYYAN-INCLUSION: {"Adebukunola O."=>"Excluded", "Ayobami"=>"Excluded"} | RAYYAN-EXCLUSION-REASONS: wrong outcome,wrong population,wrong publication type
Trends and correlates of intimate partner violence (IPV) victimization in Rwanda: results from the 2015 and 2020 Rwanda Demographic Health Survey (RDHS 2015 and 2020)	Bahati, C. and Izabayo, J. and Munezero, P. and Niyonsenga, J. and Mutesa, L.	Export Date: 26 June 2025; Cited By: 19; Correspondence Address: C. Bahati; Department of Clinical Psychology, College of Medicine and Health Sciences, University of Rwanda, Kigali, Rwanda; email: cbahati12@gmail.com; CODEN: BWHMA | RAYYAN-INCLUSION: {"Adebukunola O."=>"Excluded", "Ayobami"=>"Excluded"} | RAYYAN-EXCLUSION-REASONS: wrong outcome,wrong population
Perceived racial discrimination and polysubstance use among racial/ethnic minority adolescents in the United States	Baiden, P and Onyeaka, HK and Aneni, K and Wood, B and LaBrenz, CA and Muoghalu, C and Peoples, JE and Szlyk, HS and Gobodzo, EC and Baiden, JF and Adeku, Y and Mets, VE and Brown, FA and Cavazos-Rehg, P	RAYYAN-INCLUSION: {"Adebukunola O."=>"Excluded", "Ayobami"=>"Excluded"} | RAYYAN-EXCLUSION-REASONS: wrong outcome,wrong publication type
[Prevalence and associated factors with sexual violence against women: systematic review].	Baigorria J and Warmling D and Magno Neves C and Delziovo CR and Salema Coelho EB	RAYYAN-INCLUSION: {"Adebukunola O."=>"Excluded", "Ayobami"=>"Excluded"} | RAYYAN-EXCLUSION-REASONS: wrong population,wrong study design,wrong publication type
Associations between childhood trauma and adolescent psychiatric disorders in Brazil: a longitudinal, population-based birth cohort study	Bailey, M and Fairchild, G and Hammerton, G and Bauer, A and Carpena, MX and Murray, J and Santos, IS and Barros, AJD and Tovo-Rodrigues, L and Danese, A and Halligan, SL and Matijasevich, A	RAYYAN-INCLUSION: {"Adebukunola O."=>"Excluded", "Ayobami"=>"Excluded"} | RAYYAN-EXCLUSION-REASONS: wrong outcome,wrong publication type
Prevalence of unmet need for family planning and unintended pregnancies among women of reproductive age living with hiv in sub-saharan Africa: A systematic review and meta-analysis	Bakari, H.M. and Alo, O. and Mbwana, M.S. and Salim, S.M. and Ludeman, E. and Lascko, T. and Ramadhani, H.O.	Export Date: 26 June 2025; Cited By: 1; Correspondence Address: H.O. Ramadhani; Institute of Human Virology, University of Maryland School of Medicine, Baltimore, United States; email: homari@ihv.umaryland.edu | RAYYAN-INCLUSION: {"Adebukunola O."=>"Excluded", "Ayobami"=>"Excluded"} | RAYYAN-EXCLUSION-REASONS: wrong study design,wrong publication type
Sexual violence: epidemiological and clinical aspects and circumstances of occurence among women seen at the Gynecology-Obstetrics department of the Ignace Deen National. Hospital of Conakry University Hospital	BaldÃ©, IS and Diallo, A and Diallo, MH and BaldÃ©, O and Sylla, I and Diallo, BS and Sy, T	RAYYAN-INCLUSION: {"Adebukunola O."=>"Excluded", "Ayobami"=>"Excluded"} | RAYYAN-EXCLUSION-REASONS: wrong outcome,wrong population
Intimate partner violence in southwestern Nigeria: are there rural-urban differences?	Balogun MO and Owoaje ET and Fawole OI	RAYYAN-INCLUSION: {"Adebukunola O."=>"Excluded", "Ayobami"=>"Excluded"} | RAYYAN-EXCLUSION-REASONS: wrong outcome,wrong population
Experience and attitude of rural women to IPV in Nigeria	Balogun, M.O. and Fawole, O.I. and Owoaje, E.T. and Adedokun, B.	Export Date: 26 June 2025; Cited By: 9; Correspondence Address: M.O. Balogun; Department of Community Medicine, College of Medicine, University of Ibadan, Ibadan, Nigeria; email: mobalogun2004@yahoo.com; CODEN: JPHHA | RAYYAN-INCLUSION: {"Adebukunola O."=>"Excluded", "Ayobami"=>"Excluded"} | RAYYAN-EXCLUSION-REASONS: wrong outcome,wrong population
Spousal violence in sub-Saharan Africa: Does household poverty-wealth matter?	Bamiwuye, S.O. and Odimegwu, C.	Export Date: 26 June 2025; Cited By: 65; Correspondence Address: S.O. Bamiwuye; Obafemi Awolowo University, Ile-Ife, Nigeria; email: bamiwuye@oauife.edu.ng | RAYYAN-INCLUSION: {"Adebukunola O."=>"Excluded", "Ayobami"=>"Excluded"} | RAYYAN-EXCLUSION-REASONS: wrong outcome,wrong population
Addressing the Mental and Emotional Health Impacts of COVID-19 on Children and Adolescents: Lessons From HIV/AIDS	Banati, P and Idele, P	RAYYAN-INCLUSION: {"Adebukunola O."=>"Excluded", "Ayobami"=>"Excluded"} | RAYYAN-EXCLUSION-REASONS: wrong outcome,wrong population
ViSHWaS: Violence Study of Healthcare Workers and Systems - A global survey	Banga, A. and Mautong, H. and Alamoudi, R. and Faisal, U.H. and Bhatt, G. and Amal, T. and Mendiratta, A. and Bollu, B. and Kutikuppala, L.V.S. and Lee, J. and Simadibrata, D.M. and Huespe, I. and Khalid, A. and Rais, M.A. and Adhikari, R. and Lakhani, A. and Garg, P. and Pattnaik, H. and Gandhi, R. and Pandit, R. and Ahmad, F. and Camacho-Leon, G. and Ciza N, P. and Barrios, N. and Meza, K. and …	Export Date: 26 June 2025; Cited By: 14; Correspondence Address: R. Kashyap; Department of Gastroenterology, Postgraduate Medical Education, Harvard Medical School, Boston, United States; email: kashyapmd@gmail.com | RAYYAN-INCLUSION: {"Adebukunola O."=>"Excluded", "Ayobami"=>"Excluded"} | RAYYAN-EXCLUSION-REASONS: wrong outcome,wrong publication type
A cross-sectional assessment of population demographics, HIV risks and human rights contexts among men who have sex with men in Lesotho	Baral, S. and Adams, D. and Lebona, J. and Kaibe, B. and Letsie, P. and Tshehlo, R. and Wirtz, A. and Beyrer, C.	Export Date: 26 June 2025; Cited By: 82; Correspondence Address: S. Baral; Johns Hopkins Bloomberg School of Public Health, Center for Public Health and Human Rights, Epidemiology, Baltimore, United States; email: sbaral@jhsph.edu | RAYYAN-INCLUSION: {"Adebukunola O."=>"Excluded", "Ayobami"=>"Excluded"} | RAYYAN-EXCLUSION-REASONS: wrong outcome,wrong population
The Role of Self-Efficacy in Women's Health-seeking Behaviors in Northwestern Botswana	Barchi, F and Winter, SC and Ramaphane, P and Dougherty, D	RAYYAN-INCLUSION: {"Adebukunola O."=>"Excluded", "Ayobami"=>"Excluded"} | RAYYAN-EXCLUSION-REASONS: wrong outcome,wrong population,wrong publication type
PrEP uptake and early persistence among adolescent girls and young women receiving services via community and hybrid community-clinic models in Namibia	Barnabee, G. and Billah, I. and Ndeikemona, L. and Silas, L. and Ensminger, A. and MacLachlan, E. and Korn, A.K. and Mawire, S. and Fischer-Walker, C. and Ashipala, L. and Forster, N. and O'Malley, G. and Velloza, J.	Export Date: 26 June 2025; Cited By: 4; Correspondence Address: G. Barnabee; International Training and Education Center for Health, Department of Global Health, University of Washington, Seattle, United States; email: genab@uw.edu; CODEN: POLNC | RAYYAN-INCLUSION: {"Adebukunola O."=>"Excluded", "Ayobami"=>"Excluded"} | RAYYAN-EXCLUSION-REASONS: wrong outcome,wrong publication type
Structural, interpersonal, psychosocial, and behavioral risk factors for HIV acquisition among female bar workers in Dar es Salaam, Tanzania.	Barnhart DA and Harling G and Muya A and Ortblad KF and Mashasi I and Dambach P and Ulenga N and Mboggo E and Oldenburg CE and BÃ¤rnighausen TW and Spiegelman D	RAYYAN-INCLUSION: {"Adebukunola O."=>"Excluded", "Ayobami"=>"Excluded"} | RAYYAN-EXCLUSION-REASONS: wrong outcome,wrong publication type
Methods to increase reporting of childhood sexual abuse in surveys: the sensitivity and specificity of face-to-face interviews versus a sealed envelope method in Ugandan primary school children.	Barr AL and Knight L and FranÒ«a-Junior I and Allen E and Naker D and Devries KM	RAYYAN-INCLUSION: {"Adebukunola O."=>"Excluded", "Ayobami"=>"Excluded"} | RAYYAN-EXCLUSION-REASONS: wrong outcome,wrong population
Demographics and care-seeking behaviors of sexual violence survivors in South Kivu Province, democratic republic of congo	Bartels, S.A. and Scott, J.A. and Leaning, J. and Kelly, J.T. and Joyce, N.R. and Mukwege, D. and VanRooyen, M.J.	Export Date: 26 June 2025; Cited By: 38; Correspondence Address: S.A. Bartels; Department of Emergency Medicine, Beth Israel Deaconess Medical Center, Boston, MA 02215, One Deaconess Road, United States; email: sbartels@bidmc.harvard.edu | RAYYAN-INCLUSION: {"Adebukunola O."=>"Excluded", "Ayobami"=>"Excluded"} | RAYYAN-EXCLUSION-REASONS: wrong outcome,wrong population
"I was raped by the broker on the first day of my arrival in the town." Exploring reasons for risky sexual behavior among sexually-active unmarried young female internal migrants in Ethiopia: A qualitative study.	Baru A and Adeoye IA and Adekunle AO	RAYYAN-INCLUSION: {"Adebukunola O."=>"Excluded", "Ayobami"=>"Excluded"} | RAYYAN-EXCLUSION-REASONS: wrong outcome
Patterns of intimate partner violence: a study of female victims in Malawi.	Bazargan-Hejazi S and Medeiros S and Mohammadi R and Lin J and Dalal K	RAYYAN-INCLUSION: {"Adebukunola O."=>"Excluded", "Ayobami"=>"Excluded"} | RAYYAN-EXCLUSION-REASONS: wrong outcome,wrong population
The epidemiology of HIV infection among female sex workers in Nairobi, Kenya: A structural determinants and life-course perspective	Beattie, TS and Adhiambo, W and Kabuti, R and Beksinska, A and Ngurukiri, P and Babu, H and Kung'u, M and Nyamweya, C and Mahero, A and Irungu, E and Muthoga, P and Seeley, J and Kimani, J and Weiss, HA and Kaul, R	RAYYAN-INCLUSION: {"Adebukunola O."=>"Excluded", "Ayobami"=>"Excluded"} | RAYYAN-EXCLUSION-REASONS: wrong outcome,wrong publication type
Differential Burden of HIV among Adolescent Girls and Young Women by Places Associated with Sex Work: An Observational Study in Mombasa, Kenya	Becker, M. and Mishra, S. and Bhattacharjee, P. and Musyoki, H. and Tennakoon, A. and Leung, S. and Cheuk, E. and Lorway, R. and Isac, S. and Ma, H. and Cholette, F. and Sandstrom, P. and Gichangi, P. and Mwatelah, R. and McKinnon, L. and Blanchard, J. and Pickles, M.	Export Date: 26 June 2025; Cited By: 2; Correspondence Address: M. Becker; Department of Community Health Sciences, Institute for Global Public Health, Rady Faculty of Health Sciences, University of Manitoba, Winnipeg, R070 Medical Rehabilitation Building, 771 McDermot Avenue, R3E 0T6, Canada; email: Marissa.Becker@umanitoba.ca; CODEN: JJASF | RAYYAN-INCLUSION: {"Adebukunola O."=>"Excluded", "Ayo…
Physical, psychological, and sexual violence as risk factors for social phobia in a sample of Moroccan students	Belaatar, M and Najdi, A and Louajri, A and El Ammouri, A and Fadila, B and Senhaji, M	RAYYAN-INCLUSION: {"Adebukunola O."=>"Excluded", "Ayobami"=>"Excluded"} | RAYYAN-EXCLUSION-REASONS: wrong outcome,wrong publication type
Sexual violence against migrants and asylum seekers. The experience of the MSF clinic on Lesvos Island, Greece	Belanteri, R.A. and Hinderaker, S.G. and Wilkinson, E. and Episkopou, M. and Timire, C. and de Plecker, E. and Mabhala, M. and Takarinda, K.C. and Van den Bergh, R.	RAYYAN-INCLUSION: {"Adebukunola O."=>"Excluded", "Ayobami"=>"Excluded"} | RAYYAN-EXCLUSION-REASONS: wrong outcome,wrong publication type
Magnitude of Gender-Based Violence and Its Associated Factors among Female Night Students in Bahir Dar City, Amhara Region, Ethiopia.	Belay HG and Liyeh TM and Tassew HA and Ayalew AB and Goshu YA and Mihretie GN	RAYYAN-INCLUSION: {"Adebukunola O."=>"Excluded", "Ayobami"=>"Excluded"} | RAYYAN-EXCLUSION-REASONS: wrong outcome,wrong publication type
Intimate partner violence and maternal depression during pregnancy: A community-based cross-sectional study in Ethiopia.	Belay S and Astatkie A and Emmelin M and Hinderaker SG	RAYYAN-INCLUSION: {"Adebukunola O."=>"Excluded", "Ayobami"=>"Excluded"} | RAYYAN-EXCLUSION-REASONS: wrong outcome,wrong publication type
Open defecation practice and its determinants among households in sub-Saharan Africa: pooled prevalence and multilevel analysis of 33 sub-Saharan Africa countries demographic and health survey	Belay, D.G. and Asratie, M.H. and Aragaw, F.M. and Tsega, N.T. and Endalew, M. and Gashaw, M.	Export Date: 26 June 2025; Cited By: 33; Correspondence Address: D.G. Belay; Department of Epidemiology and Biostatistics, Institute of Public Health, College of Medicine and Health Sciences, University of Gondar, Gondar, Ethiopia; email: danielgashaneh28@gmail.com | RAYYAN-INCLUSION: {"Adebukunola O."=>"Excluded", "Ayobami"=>"Excluded"} | RAYYAN-EXCLUSION-REASONS: wrong outcome,wrong publication…
Exposure to violence and associated factors among university students in Ethiopia: A cross-sectional study.	Belihu WB and Herder T and Amogne MD and Sundewall J and Palmieri J and Agardh A	RAYYAN-INCLUSION: {"Adebukunola O."=>"Excluded", "Ayobami"=>"Excluded"} | RAYYAN-EXCLUSION-REASONS: wrong outcome
Sexual violence and eclampsia: analysis of data from Demographic and Health Surveys from seven low- and middle-income countries.	Bellizzi S and Nivoli A and Salaris P and Ronzoni AR and Pichierri G and Palestra F and Wazwaz O and Luque-Fernandez MA	RAYYAN-INCLUSION: {"Adebukunola O."=>"Excluded", "Ayobami"=>"Excluded"} | RAYYAN-EXCLUSION-REASONS: wrong outcome,wrong publication type
Alcohol use and sexual risk behaviour among men and women in inner-city Johannesburg, South Africa.	Bello B and Moultrie H and Somji A and Chersich MF and Watts C and Delany-Moretlwe S	RAYYAN-INCLUSION: {"Adebukunola O."=>"Excluded", "Ayobami"=>"Excluded"} | RAYYAN-EXCLUSION-REASONS: wrong outcome,wrong population,wrong publication type
Profile of rape victims attending the Karl Bremer Hospital Rape Centre, Tygerberg, Cape Town	Bello, M. and Pather, M.	Export Date: 26 June 2025; Cited By: 9; Correspondence Address: M. Pather; Division of Family Medicine and Primary Care, Faculty of Health Sciences, Stellenbosch University, Stellenbosch, South Africa; email: mpather@sun.ac.za | RAYYAN-INCLUSION: {"Adebukunola O."=>"Excluded", "Ayobami"=>"Excluded"} | RAYYAN-EXCLUSION-REASONS: wrong outcome,wrong publication type
Sexual assault in female minors	Ben Amar Chakroun, W. and Karray, N. and Zribi, M. and Kammoun, J. and Makni, C. and Maatoug, A. and Maatoug, M. and Hammami, Z. and Maatoug, S.	Export Date: 26 June 2025; Cited By: 0; Correspondence Address: W. Ben Amar Chakroun; Service de MÃ©decine LÃ©gale, CHU Habib Bourguiba Sfax, Sfax, 3029, Tunisia; email: wiembenamar@yahoo.fr; CODEN: JMLMD | RAYYAN-INCLUSION: {"Adebukunola O."=>"Excluded", "Ayobami"=>"Excluded"} | RAYYAN-EXCLUSION-REASONS: no full text,No full text avaliable
Prevalence of school related violence in seven countries: A cross-sectional survey.	BenYishay A and Sayers R and Wells J	RAYYAN-INCLUSION: {"Adebukunola O."=>"Excluded", "Ayobami"=>"Excluded"} | RAYYAN-EXCLUSION-REASONS: wrong outcome
Intimate partner violence polyvictimisation and HIV among coupled women in Zambia: Analysis of a population-based survey	Beres, L.K. and Merrill, K.G. and McGready, J. and Denison, J.A. and Schwartz, S. and Sikazwe, I. and Decker, M.R.	Export Date: 26 June 2025; Cited By: 8; Correspondence Address: L.K. Beres; Department of International Health, Johns Hopkins Bloomberg School of Public Health, Baltimore, 615 N. Wolfe Street, E5031, 21205, United States; email: laura.beres@jhu.edu | RAYYAN-INCLUSION: {"Adebukunola O."=>"Excluded", "Ayobami"=>"Excluded"} | RAYYAN-EXCLUSION-REASONS: wrong outcome,wrong publication type
Elimination disorders and associated factors among children and adolescents age 5-14 year-old attending paediatric outpatient clinic at Wolaita Sodo University comprehensive specialized hospital, South Ethiopia	Berhanu, T and Abera, M and Girma, S and Tesfaye, Y	RAYYAN-INCLUSION: {"Adebukunola O."=>"Excluded", "Ayobami"=>"Excluded"} | RAYYAN-EXCLUSION-REASONS: wrong outcome,wrong population,wrong publication type
Intimate partner violence experienced by HIV-infected pregnant women in South Africa: a cross-sectional study.	Bernstein M and Phillips T and Zerbe A and McIntyre JA and Brittain K and Petro G and Abrams EJ and Myer L	RAYYAN-INCLUSION: {"Adebukunola O."=>"Excluded", "Ayobami"=>"Excluded"} | RAYYAN-EXCLUSION-REASONS: wrong outcome,wrong population,wrong publication type
Gender-based violence among female youths in educational institutions of Sub-Saharan Africa: a systematic review and meta-analysis.	Beyene AS and Chojenta C and Roba HS and Melka AS and Loxton D	RAYYAN-INCLUSION: {"Adebukunola O."=>"Excluded", "Ayobami"=>"Excluded"} | RAYYAN-EXCLUSION-REASONS: wrong publication type
Factors Associated with Gender-Based Violence Perpetration by Male High School Students in Eastern Ethiopia.	Beyene, Addisu Shunu and Chojenta, Catherine and Loxton, Deborah	Accession Number: 159888091. Language: English. Entry Date: 20221109. Revision Date: 20221116. Publication Type: Journal Article; research; tables/charts. Journal Subset: Peer Reviewed; Public Health; USA. NLM UID: 8700910. | RAYYAN-INCLUSION: {"Adebukunola O."=>"Excluded", "Ayobami"=>"Excluded"} | RAYYAN-EXCLUSION-REASONS: wrong outcome | USER-NOTES: {"Ayobami"=>["check sexual violence"]}
Prevalence and patterns of gender-based violence across adolescent girls and young women in Mombasa, Kenya.	Bhattacharjee, Parinita and Ma, Huiting and Musyoki, Helgar and Cheuk, Eve and Isac, Shajy and Njiraini, Margaret and Gichangi, Peter and Mishra, Sharmistha and Becker, Marissa and Pickles, Michael	Accession Number: 146390291. Language: English. Entry Date: 20201014. Revision Date: 20210214. Publication Type: Journal Article; research. Journal Subset: Biomedical; Europe; UK & Ireland. Instrumentation: Work Environment Scale (WES) (Moos et al). Grant Information: FDN 13455//CIHR/Canada. NLM UID: 101088690. | RAYYAN-INCLUSION: {"Adebukunola O."=>"Excluded", "Ayobami"=>"Excluded"} | RAYYAN-EXC…
From affected to infected? Orphanhood and HIV risk among female adolescents in urban Zimbabwe	Birdthistle, I.J. and Floyd, S. and MacHingura, A. and Mudziwapasi, N. and Gregson, S. and Glynn, J.R.	Export Date: 26 June 2025; Cited By: 118; Correspondence Address: I. J. Birdthistle; Infectious Disease Epidemiology Unit, Department of Epidemiology and Population Health, London School of Hygiene and Tropical Medicine, London, WC1E 7HT, Keppel Street, United Kingdom; email: Isolde.Birdthistle@lshtm.ac.uk; CODEN: AIDSE | RAYYAN-INCLUSION: {"Adebukunola O."=>"Excluded", "Ayobami"=>"Excluded"} | R…
Child sexual abuse and links to HIV and orphanhood in urban Zimbabwe.	Birdthistle, Isolde J. and Floyd, Sian and Mwanasa, Stewart and Nyagadza, Auxillia and Gwiza, Edmore and Glynn, Judith R.	Accession Number: 104640726. Language: English. Entry Date: 20111206. Revision Date: 20200708. Publication Type: Journal Article; research; tables/charts. Journal Subset: Biomedical; Blind Peer Reviewed; Europe; Expert Peer Reviewed; Peer Reviewed; Public Health; UK & Ireland. Grant Information: European Union Marie Curie Fellowship; Andrew W Mellon Foundation.. NLM UID: 7909766. | RAYYAN-INCLUSI…
Risk factors for gender-based violence among female students of gonder teacherâ€™ training college, gonder, northwest ethiopia: A cross-sectional study	Birkie, M. and Zenebe, Y. and Biset, G. and Gebresellassie, M. and Mihret, S.	Export Date: 26 June 2025; Cited By: 5; Correspondence Address: M. Birkie; Department of Psychiatry, College of Medicine and Health Sciences, Wollo University, Dessie, Ethiopia; email: mengeshasun@gmail.com | RAYYAN-INCLUSION: {"Adebukunola O."=>"Excluded", "Ayobami"=>"Excluded"} | RAYYAN-EXCLUSION-REASONS: wrong outcome,wrong publication type
Substance use among HIV-infected adolescents in Uganda: rates and association with potential risks and outcome factors	Birungi, C. and Ssembajjwe, W. and Salisbury, T.T. and Levin, J. and Nakasujja, N. and Mpango, R.S. and Abbo, C. and Seedat, S. and Araya, R. and Musisi, S. and Gadow, K.D. and Patel, V. and Kinyanda, E.	Export Date: 26 June 2025; Cited By: 8; Correspondence Address: C. Birungi; Department of Psychiatry, Makerere College of Health Sciences, Kampala, P.O. Box 7072, Uganda; email: carolmugabi@yahoo.com; CODEN: AIDCE | RAYYAN-INCLUSION: {"Adebukunola O."=>"Excluded", "Ayobami"=>"Excluded"} | RAYYAN-EXCLUSION-REASONS: wrong outcome,wrong publication type
Adolescentsâ€™ perceptions of sexual coercion in Uganda.	Birungi, Ruth and Nabembezi, Dennis and Kiwanuka, Julius and Ybarra, Michele and Bull, Sheana	Accession Number: 70903458. Language: English. Entry Date: 20120625. Revision Date: 20130524. Publication Type: Journal Article; research; tables/charts. Journal Subset: Africa; Biomedical. Grant Information: The project was supported by Award No. R01MH080662 from the National Institute of Mental Health (Uganda).. NLM UID: 101146510. | RAYYAN-INCLUSION: {"Adebukunola O."=>"Excluded", "Ayobami"=>"…
High prevalence of hepatitis B and HIV among women survivors of sexual violence in South Kivu province, eastern Democratic Republic of Congo	Bisimwa, P.B. and Koyaweda, G.W. and Masemo, D.B. and Basengere Ayagirwe, R.B. and Birindwa, A.B. and Bisimwa, P.N. and Besulani, G.K. and Kashosi, T.M. and Matabishi, C.M. and Misuka, B.M. and Mbo Mukonkole, J.P. and Nachega, J.B. and Mukengere, D.M. and Joseph Komas, N.P.	Export Date: 26 June 2025; Cited By: 1; Correspondence Address: N.P. Joseph Komas; Viral Hepatitis Laboratory, Institut Pasteur de Bangui, Bangui, Central African Republic; email: npkomas@yahoo.fr; CODEN: POLNC | RAYYAN-INCLUSION: {"Adebukunola O."=>"Excluded", "Ayobami"=>"Excluded"} | RAYYAN-EXCLUSION-REASONS: wrong outcome,wrong population,wrong publication type
Gynecological health care services utilization and violence among female sex workers in Togo in 2021	Bitty-Anderson, A.M. and Bakoubayi, A.W. and Gbeasor-Komlanvi, F.A. and Sadio, A.J. and Coffie, P.A. and Ekouevi, D.K.	Export Date: 26 June 2025; Cited By: 0; Correspondence Address: D.K. Ekouevi; INSERM U1219, Bordeaux Population Health Research, ISPED, University of Bordeaux, Bordeaux, France; email: didier.ekouevi@gmail.com | RAYYAN-INCLUSION: {"Adebukunola O."=>"Excluded", "Ayobami"=>"Excluded"} | RAYYAN-EXCLUSION-REASONS: wrong outcome,wrong publication type
Juvenile sexual offending in Ghana: Prevalence, risks and correlates.	Boakye KE	RAYYAN-INCLUSION: {"Adebukunola O."=>"Excluded", "Ayobami"=>"Excluded"} | RAYYAN-EXCLUSION-REASONS: wrong outcome,wrong publication type
Prevalence and correlates of non-suicidal self-injury, suicidal ideation, and suicide attempt among children and adolescents: Findings from Uganda and Jamaica	Boduszek, D and Debowska, A and Ochen, EA and Fray, C and Nanfuka, EK and Powell-Booth, K and Turyomurugyendo, F and Nelson, K and Harvey, R and Willmott, D and Mason, SJ	RAYYAN-INCLUSION: {"Adebukunola O."=>"Excluded", "Ayobami"=>"Excluded"} | RAYYAN-EXCLUSION-REASONS: wrong outcome,wrong publication type
Spatial pattern and decomAdebukunola O.tion analysis of the place of residence and sexual violence among women with disabilities in sub-Saharan Africa	Bolarinwa, OA and Odimegwu, C and Mohammed, A and Gayawan, E and Phiri, M	RAYYAN-INCLUSION: {"Adebukunola O."=>"Excluded", "Ayobami"=>"Excluded"} | RAYYAN-EXCLUSION-REASONS: wrong outcome,wrong population
Substance use and depressive and anxiety symptoms among out-of-school adolescent girls and young women in Cape Town, South Africa	Bonner, C.P. and Carney, T. and Browne, F.A. and Ndirangu, J.W. and Howard, B.N. and Wechsberg, W.M.	Export Date: 26 June 2025; Cited By: 10; Correspondence Address: C.P. Bonner; Substance Use, Gender, and Applied Research Program, RTI International, Atlanta, United States; email: cpbonner@rti.org; CODEN: SAMJA | RAYYAN-INCLUSION: {"Adebukunola O."=>"Excluded", "Ayobami"=>"Excluded"} | RAYYAN-EXCLUSION-REASONS: wrong outcome,wrong publication type
High burden of self-reported sexually transmitted infections among key populations in Mozambique: the urgent need for an integrated surveillance system.	Boothe MAS and ComÃ© C and SemÃ¡ Baltazar C and Chicuecue N and Seleme J and Chitsondzo Langa D and Sathane I and Raymond HF and Fazito E and Temmerman M and Luchters S	RAYYAN-INCLUSION: {"Adebukunola O."=>"Excluded", "Ayobami"=>"Excluded"} | RAYYAN-EXCLUSION-REASONS: wrong outcome,wrong publication type
HIV, sexual violence, and termination of pregnancy among adolescent and adult female sex workers in Malawi: A respondent-driven sampling study.	Bossard C and Chihana M and Nicholas S and Mauambeta D and Weinstein D and Conan N and Nicco E and Suzi J and OConnell L and Poulet E and Ellman T	RAYYAN-INCLUSION: {"Adebukunola O."=>"Excluded", "Ayobami"=>"Excluded"} | RAYYAN-EXCLUSION-REASONS: wrong outcome,wrong publication type
Gender-based violence care in Mauritania: Experience and caseload of six specialized hospital units (2018-2023).	Bost C and Diagana M and Lebkem H	RAYYAN-INCLUSION: {"Adebukunola O."=>"Excluded", "Ayobami"=>"Excluded"} | RAYYAN-EXCLUSION-REASONS: wrong outcome,wrong publication type | USER-NOTES: {"Ayobami"=>["potentially excluded, sexual coercion not likely to be reported"]}
Sexual violence in schools: A study of 30 psychiatric expert reports	Boudabous, J. and Khemakhem, K. and Hamza, D. and Kraiem, M. and Ayadi, H. and Moalla, Y.	Export Date: 26 June 2025; Cited By: 0; Correspondence Address: J. Boudabous; Service de pÃ©dopsychiatrie de Sfax, CHU HÃ©di Chaker de Sfax, Sfax, route El Ain Km1, 3029, Tunisia; email: boudabous_jaweher@yahoo.fr; CODEN: NEADD | RAYYAN-INCLUSION: {"Adebukunola O."=>"Excluded"} | RAYYAN-EXCLUSION-REASONS: wrong outcome,wrong population,wrong publication type
The role of praltitioner in the management of sexual aggression	BoudhrÃ¢a, K. and Ouhibi, J. and Gara, M.F.	Export Date: 26 June 2025; Cited By: 0; CODEN: TUMEA | RAYYAN-INCLUSION: {"Adebukunola O."=>"Excluded", "Ayobami"=>"Excluded"} | RAYYAN-EXCLUSION-REASONS: wrong population,wrong publication type
Correlates of disclosure of sexual violence among Kenyan youth.	Boudreau CL and Kress H and Rochat RW and Yount KM	RAYYAN-INCLUSION: {"Adebukunola O."=>"Excluded", "Ayobami"=>"Excluded"} | RAYYAN-EXCLUSION-REASONS: wrong outcome,wrong publication type
Ethnic identity and social support as mediators between childhood sexual abuse and depression among black men who have sex with men	Boyd, D.T. and Jones, K.V. and Quinn, C.R. and Hill, M. and Nelson, L.E. and Beauchamp, G. and Emel, L. and Hightow-Weidman, L. and Shoptaw, S. and Magnus, M. and Piwowar-Manning, E. and Mayer, K.H. and Fields, S.D. and Wheeler, D.P. and Dyer, T.V. and Wilton, L.	Export Date: 26 June 2025; Cited By: 1; Correspondence Address: D.T. Boyd; The Ohio State University, College of Social Work, Columbus, 1047 College Rd., 43210, United States; email: boyd.465@osu.edu; CODEN: CABND | RAYYAN-INCLUSION: {"Adebukunola O."=>"Excluded", "Ayobami"=>"Excluded"} | RAYYAN-EXCLUSION-REASONS: wrong outcome,wrong population,wrong publication type
Sexual Assault of Women in the region of Kairouan, Tunisia: an 8-year retrospective study on epidemiological and medicolegal characteristics.	Brahim O and Turki E and Chebbi E and Fersi O and Fatnassi R	RAYYAN-INCLUSION: {"Adebukunola O."=>"Excluded", "Ayobami"=>"Excluded"} | RAYYAN-EXCLUSION-REASONS: wrong outcome,wrong publication type
Understanding non-partner sexual violence perpetration in young Tanzanian men: a cross-sectional study.	Brambilla R and Mshana G and Mosha N and Gibbs A and Malibwa D and Kapiga S and StÃ¶ckl H	RAYYAN-INCLUSION: {"Adebukunola O."=>"Excluded", "Ayobami"=>"Excluded"} | RAYYAN-EXCLUSION-REASONS: wrong outcome,wrong publication type
High burden of prevalent and recently acquired HIV among female sex workers and female HIV voluntary testing center clients in Kigali, Rwanda	Braunstein, S.L. and Ingabire, C.M. and Geubbels, E. and Vyankandondera, J. and Umulisa, M.-M. and Gahiro, E. and Uwineza, M. and Tuijn, C.J. and Nash, D. and van de Wijgert, J.H.H.M.	Export Date: 26 June 2025; Cited By: 31; Correspondence Address: S. L. Braunstein; Mailman School of Public Health, Columbia University, New York, NY, United States; email: braunstein.sarah@gmail.com | RAYYAN-INCLUSION: {"Adebukunola O."=>"Excluded", "Ayobami"=>"Excluded"} | RAYYAN-EXCLUSION-REASONS: wrong outcome,wrong publication type
Longitudinal consistency of self-reports of adverse childhood experiences among adolescents in a low-income setting	Breton, E and Kidman, R and Behrman, J and Mwera, J and Kohler, HP	RAYYAN-INCLUSION: {"Adebukunola O."=>"Excluded", "Ayobami"=>"Excluded"} | RAYYAN-EXCLUSION-REASONS: wrong outcome,wrong publication type
Physical and sexual violence against children in Kenya within a cultural context.	Bridgewater G	RAYYAN-INCLUSION: {"Adebukunola O."=>"Excluded", "Ayobami"=>"Excluded"} | RAYYAN-EXCLUSION-REASONS: wrong outcome,wrong publication type
Treating pediatric colorectal patients in low and middle income settings: Creative adaptation to the resources available	Brisighelli, G. and Etwire, V. and Lawal, T. and Arnold, M. and Westgarth-Taylor, C.	Export Date: 26 June 2025; Cited By: 9; Correspondence Address: G. Brisighelli; Department of Pediatric Surgery, Pediatric Colorectal and Pelvic Reconstruction Centre, Chris Hani Baragwanath Academic Hospital, University of the Witwatersrand, Johannesburg, 7 York Road, Parktown, 2193, South Africa; email: giuliabrisighelli@gmail.com; CODEN: SPSUE | RAYYAN-INCLUSION: {"Adebukunola O."=>"Excluded",…
The prevalence of multiple losses experienced by children from birth to 18 years in the National District Hospital in Bloemfontein	Brits, H. and Branders, L. and Claassen, M. and Saaiman, D. and Strauss, R. and Van Staden, A. and Joubert, G.	Export Date: 26 June 2025; Cited By: 1 | RAYYAN-INCLUSION: {"Adebukunola O."=>"Excluded", "Ayobami"=>"Excluded"} | RAYYAN-EXCLUSION-REASONS: wrong outcome,wrong population
Intimate partner violence among HIV-Adebukunola O.tive women in Nairobi, Kenya	Brooks, R.D. and Jolly, P.E. and Marsh, L. and Velazquez, J.M. and Padilla, J.M. and Jaoko, W.G.	Export Date: 26 June 2025; Cited By: 10; Correspondence Address: P.E. Jolly; Department of Epidemiology, University of Alabama at Birmingham School of Public Health, Birmingham, 1665 University Boulevard, RPHB 217, 35294-0022, United States; email: jollyp@uab.edu | RAYYAN-INCLUSION: {"Adebukunola O."=>"Excluded", "Ayobami"=>"Excluded"} | RAYYAN-EXCLUSION-REASONS: wrong outcome,wrong publication t…
Exposure to physical and sexual violence and adverse health behaviours in African children: results from the Global School-based Student Health Survey.	Brown DW and Riley L and Butchart A and Meddings DR and Kann L and Harvey AP	RAYYAN-INCLUSION: {"Adebukunola O."=>"Excluded", "Ayobami"=>"Excluded"} | RAYYAN-EXCLUSION-REASONS: wrong outcome,wrong publication type
Sexual violence in Lesotho.	Brown L and Thurman T and Bloem J and Kendall C	RAYYAN-INCLUSION: {"Adebukunola O."=>"Excluded", "Ayobami"=>"Excluded"} | RAYYAN-EXCLUSION-REASONS: wrong outcome,wrong population
Adverse childhood experiences and associations with mental health, substance use, and violence perpetration among young adults in sub-Saharan Africa	Brown, C. and Nkemjika, S. and Ratto, J. and Dube, S.R. and Gilbert, L. and Chiang, L. and Picchetti, V. and Coomer, R. and Kambona, C. and McOwen, J. and Akani, B. and Kamagate, M.F. and Low, A. and Manuel, P. and Agusto, A. and Annor, F.B.	Export Date: 26 June 2025; Cited By: 9; Correspondence Address: C. Brown; Atlanta, 4770 Buford Hwy, Ste 200, 30341, United States; email: rvt0@cdc.gov; CODEN: CABND | RAYYAN-INCLUSION: {"Adebukunola O."=>"Excluded", "Ayobami"=>"Excluded"} | RAYYAN-EXCLUSION-REASONS: wrong outcome,wrong publication type
Childhood adversities as risk factors for onset and persistence of suicidal behaviour	Bruffaerts, R and Demyttenaere, K and Borges, G and Haro, JM and Chiu, WT and Hwang, I and Karam, EG and Kessler, RC and Sampson, N and Alonso, J and Andrade, LH and Angermeyer, M and Benjet, C and Bromet, E and de Girolamo, G and de Graaf, R and Florescu, S and Gureje, O and Horiguchi, I and Hu, CY and Kovess, V and Levinson, D and Posada-Villa, J and Sagar, R and Scott, K and Tsang, A and Vassi…	RAYYAN-INCLUSION: {"Adebukunola O."=>"Excluded", "Ayobami"=>"Excluded"} | RAYYAN-EXCLUSION-REASONS: wrong outcome,wrong publication type
Association between childhood adversities and long-term suicidality among South Africans from the results of the South African Stress and Health study: a cross-sectional study	Bruwer, B and Govender, R and Bishop, M and Williams, DR and Stein, DJ and Seedat, S	RAYYAN-INCLUSION: {"Adebukunola O."=>"Excluded", "Ayobami"=>"Excluded"} | RAYYAN-EXCLUSION-REASONS: wrong outcome,wrong publication type
Mental Health of Adolescents in the Era of Antiretroviral Therapy: Is There a Difference Between HIV-Infected and Uninfected Youth in South Africa?	Buckley, Janice and Otwombe, Kennedy and Joyce, Celeste and Leshabane, Given and Hornschuh, Stefanie and Hlongwane, Khuthadzo and Dietrich, Janan and Grelotti, David J. and Violari, Avy	Accession Number: 143780978. Language: English. Entry Date: 20200622. Revision Date: 20200622. Publication Type: Journal Article; research; tables/charts. Journal Subset: Allied Health; Nursing; Peer Reviewed; Public Health; USA. Instrumentation: Millon Adolescent Clinical Inventory (MACI); Child Post-Traumatic Stress Disorder (PTSD) Checklist; Patient Health Questionnaire for Adolescents (PHQ-A)…
Prevalence, Indications and Evolution of Caesarean Sections Among Adolescent Girls at Lubao General Reference Hospital, The Democratic Republic of Congo: A Comparative Study with Adult Women.	Bukasa, HÃ©man Kabemba and Kabondo, DieudonnÃ© Ngoyi	Accession Number: 174173607. Language: English. Entry Date: 20231218. Revision Date: 20231218. Publication Type: Journal Article; research; tables/charts. Journal Subset: Allied Health; Asia. | RAYYAN-INCLUSION: {"Adebukunola O."=>"Excluded", "Ayobami"=>"Excluded"} | RAYYAN-EXCLUSION-REASONS: wrong outcome,wrong publication type | USER-NOTES: {"Ayobami"=>["maybe, check sexual assault, forced sex"…
Forced sexual intercourse and its association with HIV status among people attending HIV Voluntary Counseling and Testing in a healthcare center in Kinshasa (DRC)	BurgueÃ±o, E. and Carlos, S. and Burgo, C.L.-D. and Osorio, A. and Stozek, M. and Ndarabu, A. and Muamba, P. and Tshisuaka, P. and De Irala, J.	Export Date: 26 June 2025; Cited By: 7; Correspondence Address: S. Carlos; Preventive Medicine and Public Health Department, University of Navarra, Pamplona, Spain; email: scarlos@unav.es; CODEN: POLNC | RAYYAN-INCLUSION: {"Adebukunola O."=>"Excluded", "Ayobami"=>"Excluded"} | RAYYAN-EXCLUSION-REASONS: wrong outcome,wrong population
Victims and Perpetrators of Intimate Partner Violence Among Sexually Active Youth in a Community With a High HIV Prevalence in Western Kenya.	Burmen B and Olilo G and Makanga EM	RAYYAN-INCLUSION: {"Adebukunola O."=>"Excluded", "Ayobami"=>"Excluded"} | RAYYAN-EXCLUSION-REASONS: wrong outcome
Let us fight and support one another: Adolescent girls and young women on contributors and solutions to HIV risk in Zambia	Butts, S.A. and Parmley, L.E. and Alcaide, M.L. and Rodriguez, V.J. and Kayukwa, A. and Chitalu, N. and Weiss, S.M. and Jones, D.L.	Export Date: 26 June 2025; Cited By: 19; Correspondence Address: D.L. Jones; Miami, 1400 NW 10th Ave, 33136, United States; email: djones@med.miami.edu | RAYYAN-INCLUSION: {"Adebukunola O."=>"Excluded", "Ayobami"=>"Excluded"} | RAYYAN-EXCLUSION-REASONS: wrong outcome,wrong publication type
Partner alcohol consumption and intimate partner violence among women in Papua New Guinea: a cross-sectional analysis of Demographic and Health Survey	Cadri, A. and Aboagye, R.G. and Boadu Frimpong, J. and Yeboah, P.A. and Seidu, A.-A. and Ahinkorah, B.O.	Export Date: 26 June 2025; Cited By: 3; Correspondence Address: R.G. Aboagye; Department of Family and Community Health, Fred N. Binka School of Public Health, University of Health and Allied Sciences, Hohoe, Ghana; email: aboagyegyan94@gmail.com | RAYYAN-INCLUSION: {"Adebukunola O."=>"Excluded", "Ayobami"=>"Excluded"} | RAYYAN-EXCLUSION-REASONS: wrong outcome,wrong publication type
Prevalence of sexual violence against children and age at first exposure: a global analysis by location, age, and sex (1990-2023).	Cagney J and Spencer C and Flor L and Herbert M and Khalil M and O'Connell E and Mullany E and Bustreo F and Singh Chandan J and Metheny N and Knaul F and Gakidou E	RAYYAN-INCLUSION: {"Adebukunola O."=>"Excluded", "Ayobami"=>"Excluded"} | RAYYAN-EXCLUSION-REASONS: wrong outcome,wrong population,wrong study duration
Experiences and acceptance of intimate partner violence: associations with sexually transmitted infection symptoms and ability to negotiate sexual safety among young Liberian women.	Callands TA and Sipsma HL and Betancourt TS and Hansen NB	RAYYAN-INCLUSION: {"Adebukunola O."=>"Excluded", "Ayobami"=>"Excluded"} | RAYYAN-EXCLUSION-REASONS: wrong outcome,wrong publication type
Effects of traumatic events on sex workers' mental health and suicide intentions in Burkina Faso: a trauma-informed approach.	Cange CW and Wirtz AL and Ky-Zerbo O and Lougue M and Kouanda S and Baral S	Export Date: 26 June 2025; Cited By: 8; Correspondence Address: C.W. Cange; Center for Public Health and Human Rights, Department of Epidemiology, Johns Hopkins Bloomberg School of Public Health, Baltimore, 615 N. Wolfe Street, 21205, United States; email: cange@uw.edu | RAYYAN-INCLUSION: {"Adebukunola O."=>"Excluded", "Ayobami"=>"Excluded"} | RAYYAN-EXCLUSION-REASONS: wrong outcome,wrong publica…
â€œYou must first save her lifeâ€: community perceptions towards induced abortion and post-abortion care in North and South Kivu, Democratic Republic of the Congo	Casey, S.E. and Steven, V.J. and Deitch, J. and Dumas, E.F. and Gallagher, M.C. and Martinez, S. and Morris, C.N. and Rafanoharana, R.V. and Wheeler, E.	Export Date: 26 June 2025; Cited By: 22; Correspondence Address: S.E. Casey; RAISE Initiative, Heilbrunn Department of Population and Family Health, Mailman School of Public Health, Columbia University, New York, United States; email: sec42@columbia.edu | RAYYAN-INCLUSION: {"Adebukunola O."=>"Excluded", "Ayobami"=>"Excluded"} | RAYYAN-EXCLUSION-REASONS: wrong outcome,wrong publication type
Pattern of domestic violence from 2011 to 2015 in Beira, Mozambique.	Cebola BR and Menegazzo F and Salmaso L and Facchin P and Isidoris V and Figueredo RL and Mazive SA and Schiavone M and Boscardin C and Putoto G and Pizzol D	RAYYAN-INCLUSION: {"Adebukunola O."=>"Excluded", "Ayobami"=>"Excluded"} | RAYYAN-EXCLUSION-REASONS: wrong outcome,wrong publication type
PrEP uptake, persistence, adherence, and effect of retrospective drug level feedback on PrEP adherence among young women in southern Africa: Results from HPTN 082, a randomized controlled trial	Celum, C. and Hosek, S. and Tsholwana, M. and Kassim, S. and Mukaka, S. and Dye, B.J. and Pathak, S. and Mgodi, N. and Bekker, L.-G. and Donnell, D.J. and Wilson, E. and Yuha, K. and Anderson, P.L. and Agyei, Y. and Noble, H. and Rose, S.M. and Baeten, J.M. and Fogel, J.M. and Adeyeye, A. and Wiesner, L. and Rooney, J. and Delany-Moretlwe, S.	Export Date: 26 June 2025; Cited By: 125; Correspondence Address: C. Celum; Departments of Global Health, Medicine, and Epidemiology, University of Washington, Seattle, United States; email: ccelum@uw.edu | RAYYAN-INCLUSION: {"Adebukunola O."=>"Excluded", "Ayobami"=>"Excluded"} | RAYYAN-EXCLUSION-REASONS: wrong outcome,wrong publication type
Association between intimate partner violence and poor child growth: Results from 42 demographic and health surveys	Chai, J. and Fink, G. and Kaaya, S. and Danaei, G. and Fawzi, W. and Ezzati, M. and Lienert, J. and Smith Fawzi, M.C.	Export Date: 26 June 2025; Cited By: 79; Correspondence Address: J. Chai; Harvard School of Public Health, Department of Global Health and Population, Boston, 1633 Tremont Street, 02120, United States; email: jeannechai@gmail.com; CODEN: BWHOA | RAYYAN-INCLUSION: {"Adebukunola O."=>"Excluded", "Ayobami"=>"Excluded"} | RAYYAN-EXCLUSION-REASONS: wrong outcome,wrong publication type
Assessing the factor structure of the Childhood Trauma Questionnaire, and cumulative effect of abuse and neglect on mental health among adolescents in conflict-affected Burundi	Charak, R and de Jong, JTVM and Berckmoes, LH and Ndayisaba, H and Reis, R	RAYYAN-INCLUSION: {"Adebukunola O."=>"Excluded", "Ayobami"=>"Excluded"} | RAYYAN-EXCLUSION-REASONS: wrong outcome,wrong publication type
Condom Use Among Sexually Active Kenyan Female Adolescents at Risk for HIV-1 Infection	Cherutich, P and Brentlinger, P and Nduati, R and Kiarie, JN and Farquhar, C	RAYYAN-INCLUSION: {"Adebukunola O."=>"Excluded", "Ayobami"=>"Excluded"} | RAYYAN-EXCLUSION-REASONS: wrong outcome,wrong publication type
Cycle of violence among young Kenyan women: The link between childhood violence and adult physical intimate partner violence in a population-based survey.	Chiang L and Howard A and Gleckel J and Ogoti C and Karlsson J and Hynes M and Mwangi M	RAYYAN-INCLUSION: {"Adebukunola O."=>"Excluded", "Ayobami"=>"Excluded"} | RAYYAN-EXCLUSION-REASONS: wrong outcome,wrong publication type
HIV and Childhood Sexual Violence: Implications for Sexual Risk Behaviors and HIV Testing in Tanzania.	Chiang LF and Chen J and Gladden MR and Mercy JA and Kwesigabo G and Mrisho F and Dahlberg LL and Nyunt MZ and Brookmeyer KA and Vagi K	RAYYAN-INCLUSION: {"Adebukunola O."=>"Excluded", "Ayobami"=>"Excluded"} | RAYYAN-EXCLUSION-REASONS: wrong outcome,wrong publication type
Sexual violations among married women in southeastern Nigeria	Chigbu, C.O. and Ekweazi, K.E. and Chigbu, C.C. and Iwuji, S.E.	Export Date: 26 June 2025; Cited By: 7; Correspondence Address: C. C. Chigbu; Aghaeze Hospital Enugu, Nigeria; email: chchigbu@yahoo.com; CODEN: IJGOA | RAYYAN-INCLUSION: {"Adebukunola O."=>"Excluded", "Ayobami"=>"Excluded"} | RAYYAN-EXCLUSION-REASONS: wrong outcome,wrong population,wrong publication type
Prevalence and determinants of intimate partner violence against mothers of children under-five years in Central Malawi.	Chilanga E and Collin-Vezina D and Khan MN and Riley L	RAYYAN-INCLUSION: {"Adebukunola O."=>"Excluded", "Ayobami"=>"Excluded"} | RAYYAN-EXCLUSION-REASONS: wrong outcome,wrong publication type
Prevalence and patterns of gender-based violence in Enugu, Nigeria: a cross-sectional study	Chime, O.H. and Nduagubam, O.C. and Orji, C.J.	Export Date: 26 June 2025; Cited By: 8; Correspondence Address: O.C. Nduagubam; Department of Paediatrics, College of Medicine, Enugu State University of Technology, Enugu, Nigeria; email: obinopunchus@yahoo.com | RAYYAN-INCLUSION: {"Adebukunola O."=>"Excluded", "Ayobami"=>"Excluded"} | RAYYAN-EXCLUSION-REASONS: wrong outcome,wrong population,wrong publication type
Prevalence and pattern of child abuse and associated factors in four secondary institutions in Enugu, Southeast Nigeria	Chinawa, J.M. and Aronu, A.E. and Chukwu, B.F. and Obu, H.A.	Export Date: 26 June 2025; Cited By: 12; Correspondence Address: J.M. Chinawa; Department of Pediatrics, University of Nigeria/Teaching Hospital (UNTH), Enugu, Enugu State, 400001, PMB 01129, Nigeria; email: josephat.chinawa@unn.edu.ng; CODEN: EJPED | RAYYAN-INCLUSION: {"Adebukunola O."=>"Excluded", "Ayobami"=>"Excluded"} | RAYYAN-EXCLUSION-REASONS: wrong outcome,wrong publication type
Adverse Childhood Experiences and Mental Distress Among Adolescents and Youth in Zimbabwe.	Chipalo, Edson	Accession Number: 180216433. Language: English. Entry Date: 20241018. Revision Date: 20241018. Publication Type: Journal Article; research; tables/charts. Journal Subset: Peer Reviewed; Public Health; USA. Special Interest: Psychiatry/Psychology; Public Health. NLM UID: 8700910. | RAYYAN-INCLUSION: {"Adebukunola O."=>"Excluded", "Ayobami"=>"Excluded"} | RAYYAN-EXCLUSION-REASONS: wrong outcome,wro…
The Prevalence and Association of Adverse Childhood Experiences with Suicide Risk Behaviors among Adolescents and Youth in Zimbabwe.	Chipalo, Edson and Jeong, Haelim	Accession Number: 183973718. Language: English. Entry Date: 20250331. Revision Date: 20250401. Publication Type: Journal Article; research; tables/charts. Journal Subset: Allied Health; Biomedical; USA. Special Interest: Social Work. NLM UID: 8501014. | RAYYAN-INCLUSION: {"Adebukunola O."=>"Excluded", "Ayobami"=>"Excluded"} | RAYYAN-EXCLUSION-REASONS: wrong outcome,wrong publication type
Virologic Nonsuppression and HIV Drug Resistance Among People Who Inject Drugs and Their Sexual and Injecting Partners in Kenya	Chohan, B.H. and Kingston, H. and Tseng, A.S. and Sambai, B. and Guthrie, B.L. and Wilkinson, E. and Giandhari, J. and Mbogo, L.W. and Monroe-Wise, A. and Masyuko, S. and Bosire, R. and Ludwig-Barron, N.T. and Sinkele, W. and Bukusi, D. and de Oliveria, T. and Farquhar, C. and Herbeck, J.T.	Export Date: 26 June 2025; Cited By: 0; Correspondence Address: B.H. Chohan; Department of Global Health, University of Washington, Seattle, Hans Rosling Center, UW Box 351620, 98195, United States; email: bchohan@uw.edu; CODEN: ARHRE | RAYYAN-INCLUSION: {"Adebukunola O."=>"Excluded", "Ayobami"=>"Excluded"} | RAYYAN-EXCLUSION-REASONS: wrong outcome,wrong publication type
Transactional sex and HIV risks - evidence from a cross-sectional national survey among young people in Uganda	Choudhry, V and Ambresin, AE and Nyakato, VN and Agardh, A	RAYYAN-INCLUSION: {"Adebukunola O."=>"Excluded", "Ayobami"=>"Excluded"} | RAYYAN-EXCLUSION-REASONS: wrong outcome,wrong publication type
The Relationship Between Childhood Sexual Abuse and Eating Disorders Among African American Adolescents in the United States	Chuku, BA and Obi, NJ and Anats, CJ and Hambolu, OZ and Aderibigbe, FD and Akpabio, NN and Odion-Omonhimin, LO	RAYYAN-INCLUSION: {"Adebukunola O."=>"Excluded", "Ayobami"=>"Excluded"} | RAYYAN-EXCLUSION-REASONS: wrong outcome
[Epidemioclinical and legal aspects and cost management of sexual abuse among minors in Dakar, Senegal].	Cisse CT and Niang MM and Sy AK and Faye EH and Moreau JC	RAYYAN-INCLUSION: {"Adebukunola O."=>"Excluded", "Ayobami"=>"Excluded"} | RAYYAN-EXCLUSION-REASONS: wrong outcome,wrong publication type
Prevalence and factors associated with HIV infection among people with disabilities in Mali	Cisse, K. and Ouedraogo, H.G. and Compaore, T.R. and Zida, S. and Fomba, H. and BaldÃ©, B. and Ag Biga, A. and MaÃ¯ga, S. and Thera, E. and SangarÃ©, M. and Kouanda, S.	Export Date: 26 June 2025; Cited By: 4; Correspondence Address: S. Kouanda; Centre National de la Recherche Scientifique et Technologique (CNRST), Institut de Recherche en Sciences de la SantÃ© (IRSS), Ouagadougou, Rue 29.09 porte 35, 7192-03, Burkina Faso; email: skouanda@irss.bf; CODEN: AIDCE | RAYYAN-INCLUSION: {"Adebukunola O."=>"Excluded", "Ayobami"=>"Excluded"} | RAYYAN-EXCLUSION-REASONS: w…
Patterns and predictors of violence against children in Uganda: a latent class analysis.	Clarke K and Patalay P and Allen E and Knight L and Naker D and Devries K	RAYYAN-INCLUSION: {"Adebukunola O."=>"Excluded", "Ayobami"=>"Excluded"} | RAYYAN-EXCLUSION-REASONS: wrong outcome
Violence predicts physical health consequences of human trafficking: Findings from a longitudinal study of labor trafficking in Ghana	Clay-Warner, J. and Edgemon, T.G. and Okech, D. and Anarfi, J.K.	Export Date: 26 June 2025; Cited By: 7; Correspondence Address: J. Clay-Warner; University of Georgia, United States; email: jclayw@uga.edu; CODEN: SSMDE | RAYYAN-INCLUSION: {"Adebukunola O."=>"Excluded", "Ayobami"=>"Excluded"} | RAYYAN-EXCLUSION-REASONS: wrong outcome,wrong publication type
Prevalence, type, and correlates of trauma exposure among adolescent men and women in Soweto, South Africa: implications for HIV prevention	Closson, K and Dietrich, JJ and Nkala, B and Musuku, A and Cui, Z and Chia, J and Gray, G and Lachowsky, NJ and Hogg, RS and Miller, CL and Kaida, A	RAYYAN-INCLUSION: {"Adebukunola O."=>"Excluded", "Ayobami"=>"Excluded"} | RAYYAN-EXCLUSION-REASONS: wrong outcome,wrong publication type
Protecting Africa's children from extreme risk: a runway of sustainability for PEPFAR programmes	Cluver, L and Makangila, G and Hillis, S and Ntwali-N'Konzi, JP and Flaxman, S and Unwin, J and Imai-Eaton, JW and Chtimbire, V and Sherr, L and Ng'ang'a, J and Desmond, C and Toska, E and Omigbodun, O and Ratmann, O and Carey, G and Mahy, M and Honermann, B and Stover, J	RAYYAN-INCLUSION: {"Adebukunola O."=>"Excluded", "Ayobami"=>"Excluded"} | RAYYAN-EXCLUSION-REASONS: wrong outcome,wrong publication type
Transactional Sex Amongst AIDS-Orphaned and AIDS-Affected Adolescents Predicted by Abuse and Extreme Poverty	Cluver, L and Orkin, M and Boyes, M and Gardner, F and Meinck, F	RAYYAN-INCLUSION: {"Adebukunola O."=>"Excluded", "Ayobami"=>"Excluded"} | RAYYAN-EXCLUSION-REASONS: wrong outcome,wrong publication type
Impacts of intimate partner violence and sexual abuse on antiretroviral adherence among adolescents living with HIV in South Africa	Cluver, LD and Zhou, S and Orkin, M and Rudgard, W and Meinck, F and Langwenya, N and Vicari, M and Edun, O and Sherr, L and Toska, E	RAYYAN-INCLUSION: {"Adebukunola O."=>"Excluded", "Ayobami"=>"Excluded"} | RAYYAN-EXCLUSION-REASONS: wrong outcome,wrong publication type
Prevalence and patterns of victimization and polyvictimization among female sex workers in Soweto, a South African township: a cross-sectional, respondent-driven sampling study.	Coetzee J and Gray GE and Jewkes R	RAYYAN-INCLUSION: {"Adebukunola O."=>"Excluded", "Ayobami"=>"Excluded"} | RAYYAN-EXCLUSION-REASONS: wrong outcome,wrong population,wrong publication type
Pastoral guidance for the self-mutilator	Coetzer, WC	RAYYAN-INCLUSION: {"Adebukunola O."=>"Excluded", "Ayobami"=>"Excluded"} | RAYYAN-EXCLUSION-REASONS: wrong outcome,wrong publication type
Where the streets have no names: Factors associated with the provision of counselling and social work services for child rape survivors in KwaZulu-Natal, South Africa	Collings, S.J.	Export Date: 26 June 2025; Cited By: 4; Correspondence Address: S. J. Collings; School of Psychology, Howard College Campus, University of KwaZulu-Natal, Durban 4041, South Africa; email: collings@ukzn.ac.za | RAYYAN-INCLUSION: {"Adebukunola O."=>"Excluded", "Ayobami"=>"Excluded"} | RAYYAN-EXCLUSION-REASONS: wrong outcome,wrong publication type
Measuring Sexual and Gender-Based Violence at the University of Cape Coast	Compton, SD and Odoi, A and Dickson, K and Darteh, EKM and Munro-Kramer, ML	RAYYAN-INCLUSION: {"Adebukunola O."=>"Excluded", "Ayobami"=>"Excluded"} | RAYYAN-EXCLUSION-REASONS: wrong outcome,wrong publication type
The influence of relationship power dynamics on HIV testing in rural Malawi.	Conroy AA	RAYYAN-INCLUSION: {"Adebukunola O."=>"Excluded", "Ayobami"=>"Excluded"} | RAYYAN-EXCLUSION-REASONS: wrong outcome,wrong publication type
Trends in child marriage, sexual violence, early sexual intercourse and the challenges for policy interventions to meet the sustainable development goals.	Cordova-Pozo KL and Anishettar SS and Kumar M and Chokhandre PK	RAYYAN-INCLUSION: {"Adebukunola O."=>"Excluded", "Ayobami"=>"Excluded"} | RAYYAN-EXCLUSION-REASONS: wrong outcome,wrong publication type
A Latent Class Analysis of Gender Attitudes and Their Associations with Intimate Partner Violence and Mental Health in the Democratic Republic of Congo	Corley, A and Glass, N and Remy, MM and Perrin, N	RAYYAN-INCLUSION: {"Adebukunola O."=>"Excluded", "Ayobami"=>"Excluded"} | RAYYAN-EXCLUSION-REASONS: wrong outcome,wrong publication type
The interrelationships of child maltreatment, alcohol use, and suicidal ideation among youth living in the slums of Kampala, Uganda.	Culbreth R and Masyn KE and Swahn MH and Self-Brown S and Kasirye R	RAYYAN-INCLUSION: {"Adebukunola O."=>"Excluded", "Ayobami"=>"Excluded"} | RAYYAN-EXCLUSION-REASONS: wrong outcome,wrong publication type
A comparison of two population-based household surveys in Uganda for assessment of violence against youth.	Currie DW and Apondi R and West CA and Biraro S and Wasula LN and Patel P and Hegle J and Howard A and Benevides de Barros R and Durant T and Chiang LF and Voetsch AC and Massetti GM	RAYYAN-INCLUSION: {"Adebukunola O."=>"Excluded", "Ayobami"=>"Excluded"} | RAYYAN-EXCLUSION-REASONS: wrong outcome,wrong publication type
Teenage Blues: Predictors of depression among adolescents in Nigeria.	DadeMatthews A and Nzeakah C and Onofa L and DadeMatthews O and Ogundare T	RAYYAN-INCLUSION: {"Adebukunola O."=>"Excluded", "Ayobami"=>"Excluded"} | RAYYAN-EXCLUSION-REASONS: wrong outcome,wrong publication type
Prevalence of Hepatitis B Virus infection and associated factors among female sex workers using respondent-driven sampling in Hawassa City, Southern Ethiopia.	Daka D and Hailemeskel G and Fenta DA	RAYYAN-INCLUSION: {"Adebukunola O."=>"Excluded", "Ayobami"=>"Excluded"} | RAYYAN-EXCLUSION-REASONS: wrong outcome,wrong population,wrong publication type
Perspectives of Key Informants on Child Abuse: Qualitative Evidence from Northern Ghana	Dako-Gyeke, M	RAYYAN-INCLUSION: {"Adebukunola O."=>"Excluded", "Ayobami"=>"Excluded"} | RAYYAN-EXCLUSION-REASONS: wrong outcome,wrong population,wrong publication type
Intimate Partner Violence during the Index Pregnancy and its correlates among a panel of pregnant women in Ethiopia, evidence from performance, and monitoring for action (PMA) 2021 cohort two baseline survey.	Damtew SA and Shiferaw S and Seme A and Kassa BA and Fantaye FT and Armdie AZ and Berhe SY and Nerisho DG and Amogne A and Gidey MY and Atnafu NT	RAYYAN-INCLUSION: {"Adebukunola O."=>"Excluded", "Ayobami"=>"Excluded"} | RAYYAN-EXCLUSION-REASONS: wrong outcome,wrong publication type
Effects of a community intervention on HIV prevention behaviors among men who experienced childhood sexual or physical abuse in four African settings: Findings from NIMH project accept (HPTN 043)	Daniels, J. and KomÃ¡rek, A. and Makusha, T. and Van Heerden, A. and Gray, G. and Chingono, A. and Mbwambo, J.K.K. and Coates, T. and Richter, L.	Export Date: 26 June 2025; Cited By: 5; CODEN: POLNC | RAYYAN-INCLUSION: {"Adebukunola O."=>"Excluded", "Ayobami"=>"Excluded"} | RAYYAN-EXCLUSION-REASONS: wrong study design,wrong publication type
Sexual violence against women: the scope of the problem.	Dartnall E and Jewkes R	RAYYAN-INCLUSION: {"Adebukunola O."=>"Excluded", "Ayobami"=>"Excluded"} | RAYYAN-EXCLUSION-REASONS: wrong outcome,wrong setting,wrong study design,wrong publication type
Analysis of cases of rape as seen at the Jos University Teaching Hospital, Jos, north central Nigeria	Daru, PH and Osagie, EO and Pam, IC and Mutihir, JT and Silas, OA and Ekwempu, CC	RAYYAN-INCLUSION: {"Adebukunola O."=>"Excluded", "Ayobami"=>"Excluded"} | RAYYAN-EXCLUSION-REASONS: wrong outcome,wrong publication type
Extent, patterns and demographic correlates for physical fighting among school-attending adolescents in Namibia: Examination of the 2013 Global School-based Health Survey	Davis, L.E. and Abio, A. and Wilson, M.L. and Shaikh, M.A.	Export Date: 26 June 2025; Cited By: 5; Correspondence Address: M.L. Wilson; Injury Epidemiology and Prevention Research Group, Turku Brain Injury Center, Division of Clinical Neurosciences, University of Turku, Turku, Finland; email: michael.wilson@uni-heidelberg.de | RAYYAN-INCLUSION: {"Adebukunola O."=>"Excluded", "Ayobami"=>"Excluded"} | RAYYAN-EXCLUSION-REASONS: wrong outcome,wrong publicati…
Prevalence of HIV infection among people with disabilities: a population-based observational study in YaoundÃ©, Cameroon (HandiVIH).	De Beaudrap P and Beninguisse G and Pasquier E and Tchoumkeu A and Touko A and Essomba F and Brus A and Aderemi TJ and Hanass-Hancock J and Eide AH and Mac-Seing M and Mont D	Export Date: 26 June 2025; Cited By: 36; Correspondence Address: P. De Beaudrap; Centre Population & Development, Paris Descartes University, Paris, 75006, France; email: pierre.debeaudrap@ird.fr | RAYYAN-INCLUSION: {"Adebukunola O."=>"Excluded", "Ayobami"=>"Excluded"} | RAYYAN-EXCLUSION-REASONS: wrong outcome,wrong publication type
High HIV incidence in the postpartum period sustains vertical transmission in settings with generalized epidemics: A cohort study in Southern Mozambique	De Schacht, C. and Mabunda, N. and Ferreira Jr., O.C. and Ismael, N. and CalÃº, N. and Santos, I. and Hoffman, H.J. and Alons, C. and Guay, L. and Jani, I.V.	Export Date: 26 June 2025; Cited By: 46; Correspondence Address: C. De Schacht; Elizabeth Glaser Pediatric AIDS Foundation, Maputo, Av. Kwame Nkrumah 417, Mozambique; email: carolineds11@gmail.com | RAYYAN-INCLUSION: {"Adebukunola O."=>"Excluded", "Ayobami"=>"Excluded"} | RAYYAN-EXCLUSION-REASONS: wrong outcome,wrong publication type
Experiences of intimate partner violence (IPV) among females with same-sex partners in South Africa: what is the role of age-disparity?	De Wet-Billings, N. and Billings, B.	Export Date: 26 June 2025; Cited By: 3; Correspondence Address: N. De Wet-Billings; Demography and Population Studies, Schools of Social Sciences and Public Health, Faculties of Humanities and Health Sciences, University of the Witwatersrand, Johannesburg, South Africa; email: Nicole.dewet-billings@wits.ac.za; CODEN: BWHMA | RAYYAN-INCLUSION: {"Adebukunola O."=>"Excluded", "Ayobami"=>"Excluded"} …
The Roles of Youth in Intimate Partner Relationships and the Perceived Risk of HIV Infection in South Africa	De Wet-Billings, N. and Mabetha, K. and Sello, M. and Makuapane, L.	Export Date: 26 June 2025; Cited By: 0; Correspondence Address: N. De Wet-Billings; Demography and Population Studies, University of the Witwatersrand, Johannesburg, 1 Jan Smuts Ave, 2000, South Africa; email: Nicole.dewet-billings@wits.ac.za | RAYYAN-INCLUSION: {"Adebukunola O."=>"Excluded", "Ayobami"=>"Excluded"} | RAYYAN-EXCLUSION-REASONS: wrong outcome,wrong publication type
The multidimensional vulnerability of people with disability to HIV infection: Results from the handiSSR study in Bujumbura, Burundi	DeBeaudrap, P. and Beninguisse, G. and MoutÃ©, C. and Temgoua, C.D. and Kayiro, P.C. and Nizigiyimana, V. and Pasquier, E. and Zerbo, A. and Barutwanayo, E. and Niyondiko, D. and Ndayishimiye, N.	Export Date: 26 June 2025; Cited By: 13; Correspondence Address: P. DeBeaudrap; Paris, 45 rue des Saints-PÃ¨res, 75006, France; email: pierre.debeaudrap@ird.fr | RAYYAN-INCLUSION: {"Adebukunola O."=>"Excluded", "Ayobami"=>"Excluded"} | RAYYAN-EXCLUSION-REASONS: wrong outcome,wrong publication type
Child abuse and neglect and associated mental health outcomes: a large, population-based survey among children and adolescents from Jamaica and Uganda	Debowska, A and Boduszek, D and Fray-Aiken, C and Ochen, EA and Powell-Booth, KT and Kalule, EN and Harvey, R and Turyomurugyendo, F and Nelson, K and Willmott, D and Mason, S	RAYYAN-INCLUSION: {"Adebukunola O."=>"Excluded", "Ayobami"=>"Excluded"} | RAYYAN-EXCLUSION-REASONS: wrong outcome,wrong publication type
Gender-based violence against female sex workers in Cameroon: prevalence and associations with sexual HIV risk and access to health services and justice.	Decker MR and Lyons C and Billong SC and Njindam IM and Grosso A and Nunez GT and Tumasang F and LeBreton M and Tamoufe U and Baral S	Export Date: 26 June 2025; Cited By: 55; Correspondence Address: M.R. Decker; Department of Population, Family and Reproductive Health, Johns Hopkins Bloomberg School of Public Health, Women's Health and Rights Program, Baltimore, 615 N. Wolfe Street, 21205, United States; email: mdecker@jhu.edu; CODEN: STINF | RAYYAN-INCLUSION: {"Adebukunola O."=>"Excluded", "Ayobami"=>"Excluded"} | RAYYAN-EXCLU…
Sexual violence among adolescentÂ girls and young women in Malawi: a cluster-randomized controlled implementation trial of empowerment self-defense training.	Decker, Michele R and Wood, Shannon N and Ndinda, Esther and Yenokyan, Gayane and Sinclair, Jacob and Maksud, Nankali and Ross, Brendan and Omondi, Benjamin and Ndirangu, Martin	Accession Number: 133388855. Language: English. Entry Date: 20190119. Revision Date: 20190329. Publication Type: Journal Article; research; randomized controlled trial. Journal Subset: Biomedical; Europe; Public Health; UK & Ireland. Special Interest: Evidence-Based Practice. Grant Information: UL1 TR001079/TR/NCATS NIH HHS/United States. NLM UID: 100968562. | RAYYAN-INCLUSION: {"Adebukunola O."=…
Prevalence and Health Impact of Intimate Partner Violence and Non-partner Sexual Violence Among Female Adolescents Aged 15â€“19 Years in Vulnerable Urban Environments: A Multi-Country Study.	Decker, Michele R. and Peitzmeier, Sarah and Olumide, Adesola and Acharya, Rajib and Ojengbede, Oladosu and Covarrubias, Laura and Gao, Ersheng and Cheng, Yan and Delany-Moretlwe, Sinead and Brahmbhatt, Heena	Accession Number: 108295493. Language: English. Entry Date: 20180403. Revision Date: 20180403. Publication Type: Journal Article; research. Supplement Title: Dec2014 Supplement. Journal Subset: Allied Health; Nursing; Peer Reviewed; Public Health; USA. NLM UID: 9102136. | RAYYAN-INCLUSION: {"Adebukunola O."=>"Excluded", "Ayobami"=>"Excluded"} | RAYYAN-EXCLUSION-REASONS: wrong outcome
Prevalence of Violence Victimization and Perpetration During Middle and High School in Underresourced, Urban Communities	Degue, S and Ray, CM and Bontempo, D and Niolon, PH and Tracy, AJ and Estefan, LF and Le, VD and Little, TD	RAYYAN-INCLUSION: {"Adebukunola O."=>"Excluded", "Ayobami"=>"Excluded"} | RAYYAN-EXCLUSION-REASONS: wrong outcome,wrong publication type
Service-seeking behaviors among male victims of violence in five African countries: The effects of Adebukunola O.tive and adverse childhood experiences	Denhard, L and Brown, C and Kanagasabai, U and Thorsen, V and Kambona, C and Kamagate, F and Ramphalla, P and Benevides, R and Kamami, M and McOwen, J and Augusto, A and Manuel, P and Coomer, R and Matthews, S and Patel, P and Annor, FB	RAYYAN-INCLUSION: {"Adebukunola O."=>"Excluded", "Ayobami"=>"Excluded"} | RAYYAN-EXCLUSION-REASONS: wrong outcome
Magnitude and correlates of intimate partner violence against women and its outcome in Southwest Ethiopia.	Deribe K and Beyene BK and Tolla A and Memiah P and Biadgilign S and Amberbir A	RAYYAN-INCLUSION: {"Adebukunola O."=>"Excluded", "Ayobami"=>"Excluded"} | RAYYAN-EXCLUSION-REASONS: wrong outcome,wrong publication type
Sexual violence and use of contraception among women with unwanted pregnancy in an Ngo Clinic, Addis Ababa.	Dessalegn, S. and Kumbi, S. and Surur, F.	Export Date: 26 June 2025; Cited By: 5 | RAYYAN-INCLUSION: {"Adebukunola O."=>"Excluded", "Ayobami"=>"Excluded"} | RAYYAN-EXCLUSION-REASONS: wrong outcome,wrong publication type
Violence against women is strongly associated with suicide attempts: evidence from the WHO multi-country study on women's health and domestic violence against women.	Devries K and Watts C and Yoshihama M and Kiss L and Schraiber LB and Deyessa N and Heise L and Durand J and Mbwambo J and Jansen H and Berhane Y and Ellsberg M and Garcia-Moreno C	RAYYAN-INCLUSION: {"Adebukunola O."=>"Excluded", "Ayobami"=>"Excluded"} | RAYYAN-EXCLUSION-REASONS: wrong outcome,wrong publication type
Sexual violence against children and adolescents in South Africa: making the invisible visible.	Devries KM and Meinck F	RAYYAN-INCLUSION: {"Adebukunola O."=>"Excluded", "Ayobami"=>"Excluded"} | RAYYAN-EXCLUSION-REASONS: wrong outcome,wrong population
Violence against children in Latin America and the Caribbean: What do available data reveal about prevalence and perpetrators?	Devries, K and Merrill, KG and Knight, L and Bott, S and Guedes, A and Butron-Riveros, B and Hege, C and Petzold, M and Peterman, A and Cappa, C and Maxwell, L and Williams, A and Kishor, S and Abrahams, N	RAYYAN-INCLUSION: {"Adebukunola O."=>"Excluded", "Ayobami"=>"Excluded"} | RAYYAN-EXCLUSION-REASONS: wrong population,wrong study design,wrong publication type
Who perpetrates violence against children? A systematic analysis of age-specific and sex-specific data	Devries, K. and Knight, L. and Petzold, M. and Merrill, K.G. and Maxwell, L. and Williams, A. and Cappa, C. and Chan, K.L. and Garcia-Moreno, C. and Hollis, N. and Kress, H. and Peterman, A. and Walsh, S.D. and Kishor, S. and Guedes, A. and Bott, S. and Butron Riveros, B.C. and Watts, C. and Abrahams, N.	Export Date: 26 June 2025; Cited By: 125; Correspondence Address: L. Knight; Global Health and Development, London School of Hygiene and Tropical Medicine, London, United Kingdom; email: louise.knight@lshtm.ac.uk | RAYYAN-INCLUSION: {"Adebukunola O."=>"Excluded", "Ayobami"=>"Excluded"} | RAYYAN-EXCLUSION-REASONS: wrong study design,wrong publication type
Reducing Physical Violence Toward Primary School Students With Disabilities	Devries, K. and Kuper, H. and Knight, L. and Allen, E. and Kyegombe, N. and Banks, L.M. and Kelly, S. and Naker, D.	Export Date: 26 June 2025; Cited By: 25; Correspondence Address: K. Devries; London, 15-17 Tavistock Place, WC1H 9SH, United Kingdom; email: karen.devries@lshtm.ac.uk; CODEN: JADHE | RAYYAN-INCLUSION: {"Adebukunola O."=>"Excluded", "Ayobami"=>"Excluded"} | RAYYAN-EXCLUSION-REASONS: wrong study design,wrong publication type
School violence, mental health, and educational performance in Uganda	Devries, K.M. and Child, J.C. and Allen, E. and Walakira, E. and Parkes, J. and Naker, D.	Export Date: 26 June 2025; Cited By: 105; Correspondence Address: K.M. Devries; Department of Global Health and Development, London School of Hygiene and Tropical Medicine, London, WC1H 9SH, 15-17 Tavistock Place, United Kingdom; email: karen.devries@lshtm.ac.uk; CODEN: PEDIA | RAYYAN-INCLUSION: {"Adebukunola O."=>"Excluded", "Ayobami"=>"Excluded"} | RAYYAN-EXCLUSION-REASONS: wrong outcome,wrong …
"I never expected that it would happen, coming to ask me such questions": Ethical aspects of asking children about violence in resource poor settings	Devries, K.M. and Child, J.C. and Elbourne, D. and Naker, D. and Heise, L.	Export Date: 26 June 2025; Cited By: 44; Correspondence Address: K.M. Devries; London School of Hygiene and Tropical Medicine, London, 15-17 Tavistock Place, WC1H 9SH, United Kingdom; email: karen.devries@lshtm.ac.uk | RAYYAN-INCLUSION: {"Adebukunola O."=>"Excluded", "Ayobami"=>"Excluded"} | RAYYAN-EXCLUSION-REASONS: wrong outcome,wrong publication type
Violence against primary school children with disabilities in Uganda: a cross-sectional study.	Devries, Karen M and Kyegombe, Nambusi and Zuurmond, Maria and Parkes, Jenny and Child, Jennifer C and Walakira, Eddy J and Naker, Dipak	Accession Number: 109680969. Language: English. Entry Date: 20150612. Revision Date: 20220131. Publication Type: Journal Article; research. Journal Subset: Biomedical; Europe; Public Health; UK & Ireland. Grant Information: MR/L004321/1/MRC_/Medical Research Council/United Kingdom. NLM UID: 100968562. | RAYYAN-INCLUSION: {"Adebukunola O."=>"Excluded", "Ayobami"=>"Excluded"} | RAYYAN-EXCLUSION-REA…
Social determinants of child abuse: Evidence from seven countries in sub-Saharan Africa	Dickson, K.S. and Ameyaw, E.K. and Adde, K.S. and Paintsil, J. and Yaya, S.	Export Date: 26 June 2025; Cited By: 0; Correspondence Address: S. Yaya; The George Institute for Global Health, Imperial College London, London, United Kingdom; email: syaya@georgeinstitute.org.uk; CODEN: POLNC | RAYYAN-INCLUSION: {"Adebukunola O."=>"Excluded", "Ayobami"=>"Excluded"} | RAYYAN-EXCLUSION-REASONS: wrong outcome,wrong publication type
Unveiling Shadows: Investigating womenâ€™s experience of intimate partner violence in Ghana through the lens of the 2022 Demographic and Health Survey	Dickson, K.S. and Ayebeng, C. and Okyere, J.	Export Date: 26 June 2025; Cited By: 1; Correspondence Address: J. Okyere; Department of Population and Health, University of Cape Coast, Cape Coast, Ghana; email: joshuaokyere54@gmail.com; CODEN: POLNC | RAYYAN-INCLUSION: {"Adebukunola O."=>"Excluded", "Ayobami"=>"Excluded"} | RAYYAN-EXCLUSION-REASONS: wrong outcome,wrong publication type
Men's education and intimate partner violence-Beyond the victim-oriented perspective: Evidence from demographic and health surveys in Central Africa	Dimbuene, Z.T. and Ahinkorah, B.O. and Amugsi, D.A.	Export Date: 26 June 2025; Cited By: 0; Correspondence Address: Z.T. Dimbuene; School of Population and Development Sciences, University of Kinshasa, Kinshasa, Democratic Republic Congo; email: zacharie.tsala.dimbuene@gmail.com; CODEN: POLNC | RAYYAN-INCLUSION: {"Adebukunola O."=>"Excluded", "Ayobami"=>"Excluded"} | RAYYAN-EXCLUSION-REASONS: wrong outcome,wrong publication type
Associations between forced non-consensual first-sex and HIV among sexually active women in the Kingdom of Eswatini	Dlamini, N.S. and Masango, B.Z. and Chiao, C. and Lin, W.-H.	Export Date: 26 June 2025; Cited By: 0; Correspondence Address: C. Chiao; Institute of Health and Welfare Policy, Institute of Public Health, College of Medicine, National Yang Ming Chiao Tung University, Taipei, No. 155, Sec. 2, Li-Nong St., 112, Taiwan; email: cchiao@nycu.edu.tw; CODEN: AIDCE | RAYYAN-INCLUSION: {"Adebukunola O."=>"Excluded", "Ayobami"=>"Excluded"} | RAYYAN-EXCLUSION-REASONS: w…
The causes of loneliness and the factors that contribute towards it - a literature review	Doman, LCH and Roux, A	RAYYAN-INCLUSION: {"Adebukunola O."=>"Excluded", "Ayobami"=>"Excluded"} | RAYYAN-EXCLUSION-REASONS: wrong outcome,wrong publication type
Association between the survey-based women's empowerment index (SWPER) and intimate partner violence in sub-Saharan Africa.	Donkoh IE and Aboagye RG and Okyere J and Seidu AA and Ahinkorah BO and Yaya S	RAYYAN-INCLUSION: {"Adebukunola O."=>"Excluded", "Ayobami"=>"Excluded"} | RAYYAN-EXCLUSION-REASONS: wrong outcome,wrong population,wrong publication type
Intimate partner violence and womenâ€™s health-seeking behaviors in northwestern botswana	Dougherty, D. and Winter, S.C. and Haig, A.J. and Ramaphane, P. and Barchi, F.	Export Date: 26 June 2025; Cited By: 7; Correspondence Address: F. Barchi; Rutgers University, Edward J. Bloustein School of Planning and Public Policy, New Brunswick, 33 Livingston Avenue, 08854, United States; email: francis.barchi@rutgers.edu; CODEN: JHCUE | RAYYAN-INCLUSION: {"Adebukunola O."=>"Excluded", "Ayobami"=>"Excluded"} | RAYYAN-EXCLUSION-REASONS: wrong outcome,wrong population,wrong …
Drug-related harms among young adults in Nigeria: Implications for intervention.	Dumbili, Emeka W.	Accession Number: 146971530. Language: English. Entry Date: 20201123. Revision Date: 20220125. Publication Type: Journal Article; research; tables/charts. Journal Subset: Allied Health; Peer Reviewed; USA. Grant Information: The author is currently receiving funding from Alexander von Humboldt Foundation through Georg Forster Postdoctoral Research Fellowship, Alexander von Humboldt-Stiftung.. NLM…
Prevalence of consensual male-male sex and sexual violence, and associations with HIV in South Africa: a population-based cross-sectional study.	Dunkle KL and Jewkes RK and Murdock DW and Sikweyiya Y and Morrell R	RAYYAN-INCLUSION: {"Adebukunola O."=>"Excluded", "Ayobami"=>"Excluded"} | RAYYAN-EXCLUSION-REASONS: wrong outcome
Perpetration of partner violence and HIV risk behaviour among young men in the rural Eastern Cape, South Africa.	Dunkle KL and Jewkes RK and Nduna M and Levin J and Jama N and Khuzwayo N and Koss MP and Duvvury N	RAYYAN-INCLUSION: {"Adebukunola O."=>"Excluded", "Ayobami"=>"Excluded"} | RAYYAN-EXCLUSION-REASONS: wrong outcome,wrong publication type
Prevalence and patterns of gender-based violence and revictimization among women attending antenatal clinics in Soweto, South Africa	Dunkle, K.L. and Jewkes, R.K. and Brown, H.C. and Yoshihama, M. and Gray, G.E. and McIntyre, J.A. and Harlow, S.D.	Accession Number: 106601292. Language: English. Entry Date: 20050401. Revision Date: 20200708. Publication Type: Journal Article; research. Journal Subset: Biomedical; Editorial Board Reviewed; Expert Peer Reviewed; Peer Reviewed; Public Health; USA. Grant Information: Supported by the Australian Agency for International Development and by grants and fellowships from the University of Michigan. N…
ISPCAN Child Abuse Screening Tools Retrospective version (ICAST-R): Delphi study and field testing in seven countries	Dunne, MP and Zolotor, AJ and Runyan, DK and Andreva-Miller, I and Choo, WY and Dunne, SK and Gerbaka, B and Isaeva, O and Jain, D and Kasim, MS and Macfarlane, B and Mamyrova, N and Ramirez, C and Volkova, E and Youssef, R	RAYYAN-INCLUSION: {"Adebukunola O."=>"Excluded", "Ayobami"=>"Excluded"} | RAYYAN-EXCLUSION-REASONS: wrong study design,wrong publication type
Comparison of index-linked HIV testing for children and adolescents in health facility and community settings in Zimbabwe: findings from the interventional B-GAP study	Dziva Chikwari, C. and Simms, V. and Kranzer, K. and Dringus, S. and Chikodzore, R. and Sibanda, E. and Webb, K. and Engelsmann, B. and Redzo, N. and Bandason, T. and Mujuru, H. and Apollo, T. and Ncube, G. and Hatzold, K. and Weiss, H.A. and Ferrand, R.A.	Export Date: 26 June 2025; Cited By: 16; Correspondence Address: C. Dziva Chikwari; Biomedical Research and Training Institute, Harare, Zimbabwe; email: chido.dzivachikwari@lshtm.ac.uk | RAYYAN-INCLUSION: {"Adebukunola O."=>"Excluded", "Ayobami"=>"Excluded"} | RAYYAN-EXCLUSION-REASONS: wrong outcome,wrong publication type
Prevalence and correlates of adolescent self-injurious thoughts and behaviors: A population-based study in Burkina Faso	Ebalu, TI and Kearns, JC and Ouermi, L and Bountogo, M and Sie, A and Baernighausen, T and Harling, G	Accession Number: 173702580. Language: English. Entry Date: 20231122. Revision Date: 20231123. Publication Type: Journal Article; research; tables/charts. Journal Subset: Biomedical; Blind Peer Reviewed; Europe; Peer Reviewed; UK & Ireland. Grant Information: This study was funded by the Alexander von Humboldt Foundation through an Alexander vonHumboldt University Professor award to Till BÃ¤rnigh…
A randomised controlled trial of a cognitive behaviourally informed intervention for changing violent sexual attitudes among adult sexual offenders in prison	Ede, M.O. and Okeke, C.I. and Onah, S.O.	Export Date: 26 June 2025; Cited By: 3; Correspondence Address: S.O. Onah; Department of Sociology and Anthropology, University of Nigeria, Nsukka, 410001, Nigeria; email: Sebastian.onah@unn.edu.ng; CODEN: CBMHE | RAYYAN-INCLUSION: {"Adebukunola O."=>"Excluded", "Ayobami"=>"Excluded"} | RAYYAN-EXCLUSION-REASONS: wrong outcome,wrong population,wrong study design
Traumatic bonding in victims of intimate partner violence is intensified via empathy	Effiong, J.E. and Ibeagha, P.N. and Iorfa, S.K.	Export Date: 26 June 2025; Cited By: 15; Correspondence Address: S.K. Iorfa; University of Nigeria Nsukka, Nigeria; email: steven.iorfa@port.ac.uk | RAYYAN-INCLUSION: {"Adebukunola O."=>"Excluded", "Ayobami"=>"Excluded"} | RAYYAN-EXCLUSION-REASONS: wrong outcome,wrong population,wrong publication type
Prevalence of and Influential Factors for Waterpipe Smoking among School-Attending Adolescents in Bissau, Guinea-Bissau.	EinarsdÃ³ttir, JÃ³nÃ­na and BaldÃ©, Aladje and Jandi, Zeca and Boiro, Hamadou and Gunnlaugsson, Geir	Accession Number: 176266329. Language: English. Entry Date: 20240401. Revision Date: 20240401. Publication Type: Journal Article; research; tables/charts. Instrumentation: Planet Youth Questionnaire. Grant Information: The implementation of the survey received minor funding from The Research Fund of the University of Iceland and its School of Social Sciences, the Icelandic Centre for Social Resea…
Depression, anxiety and associated factors among housemaids working in Addis Ababa Ethiopia.	Ejigu AK and Seraj ZR and Gebrelibanos MW and Jilcha TF and Bezabih YH	RAYYAN-INCLUSION: {"Adebukunola O."=>"Excluded", "Ayobami"=>"Excluded"} | RAYYAN-EXCLUSION-REASONS: wrong outcome,wrong publication type
Seroprevalence and Determinants of Human Immunodeficiency Virus Infection Among Women of Reproductive Age in Mozambique: A Multilevel Analysis	Ekholuenetale, M. and Owunari Benebo, F. and Barrow, A. and Francis Idebolo, A. and Igwegbe Nzoputam, C.	Export Date: 26 June 2025; Cited By: 9; Correspondence Address: A. Barrow; Department of Public and Environmental Health, School of Medicine and Allied Health Sciences, University of The Gambia, Kanifing, Gambia; email: abarrow@utg.edu.gm | RAYYAN-INCLUSION: {"Adebukunola O."=>"Excluded", "Ayobami"=>"Excluded"} | RAYYAN-EXCLUSION-REASONS: wrong outcome,wrong publication type
Gender Differences in Clinical and Sociodemographic Patterns of Substance Use Disorder	El Habiby, M. and El Rassas, H.H. and Morsy, M. and Mohsen, N. and Ezzat, F.	Export Date: 26 June 2025; Cited By: 2; Correspondence Address: M. Morsy; Department of Neuropsychiatry, Institute of Psychiatry, Who Collaborating Center for Mental Health Research and Training, Ain Shams University, Abbasseyia, Dair Al-Malak, Cairo, Ramses Street Extension, P.O. Box: 11657, Egypt; email: mahmoudmorssy84@hotmail.com; CODEN: ADTTA | RAYYAN-INCLUSION: {"Adebukunola O."=>"Excluded"…
Relation of Non-Suicidal Self-Harm to Emotion Regulation and Alexithymia in Sexually Abused Children and Adolescents	El Nagar, ZM and Barakat, DH and Rabie, MAM and Thabeet, DM and Mohamed, MY	RAYYAN-INCLUSION: {"Adebukunola O."=>"Excluded", "Ayobami"=>"Excluded"} | RAYYAN-EXCLUSION-REASONS: wrong outcome,wrong publication type
Gender differences in maladaptive cognitive schema in Orphans in Dakahlia, Egypt	El-Gilany, A.-H. and El-Bilsha, M.A. and Ibrahim, A.	Export Date: 26 June 2025; Cited By: 6; Correspondence Address: A.-H. El-Gilany; Faculty of Medicine, Mansoura University, Mansoura 35516, Egypt; email: ahgilany@gmail.com | RAYYAN-INCLUSION: {"Adebukunola O."=>"Excluded", "Ayobami"=>"Excluded"} | RAYYAN-EXCLUSION-REASONS: wrong outcome,wrong publication type
Self-reported child sexual abuse, physical abuse, and parental history of drug misuse in opioid dependence syndrome	Elhammady, M. and Awara, M. and Aty, A.A. and Yousef, S. and Moselhy, H.F.	Export Date: 26 June 2025; Cited By: 7; CODEN: ADTTA | RAYYAN-INCLUSION: {"Adebukunola O."=>"Excluded", "Ayobami"=>"Excluded"} | RAYYAN-EXCLUSION-REASONS: wrong outcome,wrong population
Predictors of personality disorders among Alexandria University students.	El-Hosseiny, W.W. and Mounir, G.M. and Mahdy, N.H. and Abu-Nazel, M.W.	Export Date: 26 June 2025; Cited By: 1 | RAYYAN-INCLUSION: {"Adebukunola O."=>"Excluded", "Ayobami"=>"Excluded"} | RAYYAN-EXCLUSION-REASONS: wrong outcome,wrong publication type
Impact of domestic violence against pregnant women in Minia governorate, Egypt: a cross sectional study	Elkhateeb, R. and Abdelmeged, A. and Ahmad, S. and Mahran, A. and Abdelzaher, W.Y. and Welson, N.N. and Al-Zahrani, Y. and Alhuwaydi, A.M. and Bahaa, H.A.	Export Date: 26 June 2025; Cited By: 11; Correspondence Address: N.N. Welson; Department of Forensic medicine and clinical toxicology, Faculty of Medicine, Beni-Suef University, Beni-Suef, 62511, Egypt; email: nermeennemr@yahoo.com; CODEN: BPCMB | RAYYAN-INCLUSION: {"Adebukunola O."=>"Excluded", "Ayobami"=>"Excluded"} | RAYYAN-EXCLUSION-REASONS: wrong outcome,wrong publication type
Introduction of HIV post-exposure prophylaxis for sexually abused children in Malawi.	Ellis JC and Ahmad S and Molyneux EM	RAYYAN-INCLUSION: {"Adebukunola O."=>"Excluded", "Ayobami"=>"Excluded"} | RAYYAN-EXCLUSION-REASONS: wrong outcome,wrong publication type
No safe place: Prevalence and correlates of violence against conflict-affected women and girls in South Sudan.	Ellsberg M and Ovince J and Murphy M and Blackwell A and Reddy D and Stennes J and Hess T and Contreras M	RAYYAN-INCLUSION: {"Adebukunola O."=>"Excluded", "Ayobami"=>"Excluded"} | RAYYAN-EXCLUSION-REASONS: wrong outcome,wrong population,wrong publication type
Sexual abuse experienced by married Egyptian women.	Elnashar AM and El-Dien Ibrahim M and Eldesoky MM and Aly OM and El-Sayd Mohamed Hassan M	RAYYAN-INCLUSION: {"Adebukunola O."=>"Excluded", "Ayobami"=>"Excluded"} | RAYYAN-EXCLUSION-REASONS: wrong outcome,wrong population,wrong publication type
Gender differences in risks and pattern of drug abuse in Egypt	El-Sawy, H. and Hay, M.A. and Badawy, A.	Export Date: 26 June 2025; Cited By: 29; Correspondence Address: H. El-Sawy; Neuropsychiatry Department, Tanta University, Egypt; email: houssam_elsawi@yahoo.com | RAYYAN-INCLUSION: {"Adebukunola O."=>"Excluded", "Ayobami"=>"Excluded"} | RAYYAN-EXCLUSION-REASONS: wrong outcome,wrong publication type
Exposure to violence and psychosocial trauma among Sudanese survivors	Eltayeb, S and Badri, A	RAYYAN-INCLUSION: {"Adebukunola O."=>"Excluded", "Ayobami"=>"Excluded"} | RAYYAN-EXCLUSION-REASONS: wrong outcome,wrong publication type
Characterizing adolescent and youth-friendly HIV services: a cross-sectional assessment across 16 global sites	Embleton, L and Sudjaritruk, T and Machado, DM and Chihota, B and Musabyimana, F and Jesson, J and Apondi, E and Puthanakit, T and Luque, MT and van Dongen, NE and Murenzi, G and Amorissani-Folquet, M and Kwena, Z and Perreras, N and Rouzier, V and Lyamuya, R and Anderson, K and Elul, B and Leroy, V and Enane, LA and Martin, R and Lancaster, K and Parcesepe, AM and Vreeman, R and eDEA	RAYYAN-INCLUSION: {"Adebukunola O."=>"Excluded", "Ayobami"=>"Excluded"} | RAYYAN-EXCLUSION-REASONS: wrong outcome,wrong publication type
"Once you join the streets you will have to do it": sexual practices of street children and youth in Uasin Gishu County, Kenya	Embleton, L and Wachira, J and Kamanda, A and Naanyu, V and Winston, S and Ayuku, D and Braitstein, P	RAYYAN-INCLUSION: {"Adebukunola O."=>"Excluded", "Ayobami"=>"Excluded"} | RAYYAN-EXCLUSION-REASONS: wrong study design,wrong publication type | USER-NOTES: {"Ayobami"=>["Check the results if authors descriptions of sexual act connote sexual coercion"]}
Intimate partner violence and reproductive health of women in Kenya.	Emenike E and Lawoko S and Dalal K	RAYYAN-INCLUSION: {"Adebukunola O."=>"Excluded", "Ayobami"=>"Excluded"} | RAYYAN-EXCLUSION-REASONS: wrong outcome,wrong publication type
Situation analysis for delivering integrated comprehensive sexual and reproductive health services for displaced population of Kasai, Democratic Republic of Congo: Protocol for a mixed method study	Emina, JBO and Gahungu, P and Iyese, F and Etinkum, R and Kini, B and Mobolua, JF and Boboeva, M and Kobeissi, L	RAYYAN-INCLUSION: {"Adebukunola O."=>"Excluded", "Ayobami"=>"Excluded"} | RAYYAN-EXCLUSION-REASONS: wrong publication type
Intimate partner violence among pregnant women attending a low-resource primary care facility in Ghana.	Engmann ST and Lamptey R and Lawson HJ and Ofori-Amankwah G	RAYYAN-INCLUSION: {"Adebukunola O."=>"Excluded", "Ayobami"=>"Excluded"} | RAYYAN-EXCLUSION-REASONS: wrong outcome,wrong publication type
Female-directed aggression by adolescent male chimpanzees primarily constitutes dominance striving, not sexual coercion	Enigk, DK and Thompson, ME and Machanda, ZP and Wrangham, RW and Muller, MN	RAYYAN-INCLUSION: {"Adebukunola O."=>"Excluded", "Ayobami"=>"Excluded"} | RAYYAN-EXCLUSION-REASONS: wrong publication type
Female-directed aggression by adolescent male chimpanzees primarily constitutes dominance striving, not sexual coercion	Enigk, DK and Thompson, ME and Machanda, ZP and Wrangham, RW and Muller, MN	RAYYAN-INCLUSION: {"Adebukunola O."=>"Excluded", "Ayobami"=>"Excluded"} | RAYYAN-EXCLUSION-REASONS: wrong publication type
Domestic violence and obstetric outcome among pregnant women in Ilorin, North Central Nigeria	Eno, E.E. and Fawole, A.A. and Aboyeji, A.P. and Adesina, K.T. and Adeniran, A.S.	Export Date: 26 June 2025; Cited By: 11; Correspondence Address: E.E. Eno; Department of Obstetrics and Gynecology, Federal Medical Centre, Keffi, Nasarawa state, PMB 004, Nigeria; email: enolaseng@yahoo.com; CODEN: IJGOA | RAYYAN-INCLUSION: {"Adebukunola O."=>"Excluded", "Ayobami"=>"Excluded"} | RAYYAN-EXCLUSION-REASONS: wrong outcome,wrong population,wrong publication type
Assessing interventions available to internally displaced persons in Abia State, Nigeria	Enwereji, E.E.	Export Date: 26 June 2025; Cited By: 10; Correspondence Address: E.E. Enwereji; College of Medicine, Abia State University, Uturu, Abia, Nigeria; email: hersng@yahoo.com | RAYYAN-INCLUSION: {"Adebukunola O."=>"Excluded", "Ayobami"=>"Excluded"} | RAYYAN-EXCLUSION-REASONS: wrong outcome,wrong population
Factors associated with depression among young female migrants in Ethiopia	Erulkar, A. and Medhin, G.	Export Date: 26 June 2025; Cited By: 6; Correspondence Address: A. Erulkar; Population Council, Addis Ababa, P.O. Box 25562, Ethiopia; email: aerulkar@popcouncil.org; CODEN: BWHMA | RAYYAN-INCLUSION: {"Adebukunola O."=>"Excluded", "Ayobami"=>"Excluded"} | RAYYAN-EXCLUSION-REASONS: wrong outcome,wrong publication type
Sexual violence and risk factors among night shift female college students in Hawassa city, South Ethiopia, 2020	Esayas, H.L. and Gemeda, H. and Melese, T. and Birgoda, G.T. and Terefe, B. and Abebe, S. and Bekele, M. and Wolde, F. and Birie, B.	Export Date: 26 June 2025; Cited By: 4; Correspondence Address: H.L. Esayas; Departments of Midwifery, College of Medicine and Health Sciences, Arba Minch University, Arba Minch, Ethiopia; email: leulhawi@gmail.com; CODEN: BWHMA | RAYYAN-INCLUSION: {"Adebukunola O."=>"Excluded"} | RAYYAN-EXCLUSION-REASONS: wrong population
Suicidal Behavior and Psychological Distress in University Students: A 12-nation Study	Eskin, M and Sun, JM and Abuidhail, J and Yoshimasu, K and Kujan, O and Janghorbani, M and Flood, C and Carta, MG and Tran, US and Mechri, A and Hamdan, M and Poyrazli, S and Aidoudi, K and Bakhshi, S and Harlak, H and Moro, MF and Nawafleh, H and Phillips, L and Shaheen, A and Taifour, S and Tsuno, K and Voracek, M	RAYYAN-INCLUSION: {"Adebukunola O."=>"Excluded", "Ayobami"=>"Excluded"} | RAYYAN-EXCLUSION-REASONS: wrong outcome,wrong publication type
Trends and patterns of sexual assaults in Lagos south-western Nigeria.	Ezechi OC and Adesolamusa Z and David AN and Wapmuk AE and Gbajabiamila TA and Eugeniaidigbe I and Ezeobi PM and Ohihoin AG and Ujah IA	RAYYAN-INCLUSION: {"Adebukunola O."=>"Excluded", "Ayobami"=>"Excluded"} | RAYYAN-EXCLUSION-REASONS: wrong outcome,wrong population
Prevalence, risk factors and interventions to prevent violence against adolescents and youths in Sub-Saharan Africa: a scoping review.	Ezenwosu, Ifeyinwa L. and Uzochukwu, Benjamin S. C.	Accession Number: 183076727. Language: English. Entry Date: 20250305. Revision Date: 20250305. Publication Type: Journal Article; research; systematic review; tables/charts. Journal Subset: Biomedical; Europe; UK & Ireland. Special Interest: Evidence-Based Practice. NLM UID: 101224380. | RAYYAN-INCLUSION: {"Adebukunola O."=>"Excluded", "Ayobami"=>"Excluded"} | RAYYAN-EXCLUSION-REASONS: wrong stud…
Characteristics of Perpetrators of Rape of the Girl Child in a Low Resource Setting in Enugu South East Nigeria, Nigeria	Ezugwu, EC and Ohayi, SR and Iyoke, AC and Nnaji, CH	RAYYAN-INCLUSION: {"Adebukunola O."=>"Excluded", "Ayobami"=>"Excluded"} | RAYYAN-EXCLUSION-REASONS: wrong outcome
Anxiety disorders and depression among high school adolescents and youths in Nigeria: Understanding differential effects of physical abuse at home and school	Fakunmoju, SB and Bammeke, FO	RAYYAN-INCLUSION: {"Adebukunola O."=>"Excluded", "Ayobami"=>"Excluded"} | RAYYAN-EXCLUSION-REASONS: wrong outcome,wrong publication type
Posttraumatic stress symptoms and structure among orphan and vulnerable children and adolescents in Zambia	Familiar, I. and Murray, L. and Gross, A. and Skavenski, S. and Jere, E. and Bass, J.	Export Date: 26 June 2025; Cited By: 6 | RAYYAN-INCLUSION: {"Adebukunola O."=>"Excluded", "Ayobami"=>"Excluded"} | RAYYAN-EXCLUSION-REASONS: wrong outcome,wrong publication type
Applying Structural Equation Modeling to Measure Violence Exposure and Its Impact on Mental Health: Malawi Violence Against Children and Young Women Survey, 2013	Fan, AZ and Liu, J and Kress, H and Gupta, S and Shawa, M and Wadonda-Kabondo, N and Mercy, J	RAYYAN-INCLUSION: {"Adebukunola O."=>"Excluded", "Ayobami"=>"Excluded"} | RAYYAN-EXCLUSION-REASONS: wrong outcome,wrong publication type
The economic burden of child marriage in Nigeria	Fang, X. and Fry, D. and Ren, J. and Jin, W. and Zhu, Y. and Sesay, I. and Abba, H. and Bollinger, A. and Wekerle, C.	Export Date: 26 June 2025; Cited By: 3; Correspondence Address: X. Fang; College of Economics and Management, China Agricultural University, Beijing, 17 Qinghua Dong Road, Haidian District, 100083, China; email: xmfang@cau.edu.cn; CODEN: CABND | RAYYAN-INCLUSION: {"Adebukunola O."=>"Excluded", "Ayobami"=>"Excluded"} | RAYYAN-EXCLUSION-REASONS: wrong outcome,wrong publication type
Women decision making on use of modern family planning methods and associated factors, evidence from PMA Ethiopia	Fantaye, F.T. and Damtew, S.A.	Export Date: 26 June 2025; Cited By: 6; Correspondence Address: F.T. Fantaye; FTF Research Consulting PLC, Addis Ababa, Ethiopia; email: goodislove1996@gmail.com; CODEN: POLNC | RAYYAN-INCLUSION: {"Adebukunola O."=>"Excluded", "Ayobami"=>"Excluded"} | RAYYAN-EXCLUSION-REASONS: wrong outcome,wrong population,wrong publication type
Childhood Trauma and its Relationship with Anxiety, Depression, and Suicidal Ideation among a Community Sample in Ilisan-Remo, Southwestern Nigeria: A Cross-Sectional Study.	Fasesan OA and Jemilohun AC and Akande KO and Adeleye OO and Elikwu CJ and Ajiro TO	RAYYAN-INCLUSION: {"Adebukunola O."=>"Excluded", "Ayobami"=>"Excluded"} | RAYYAN-EXCLUSION-REASONS: wrong outcome,wrong publication type
Experience of gender-based violence to students in public and private secondary schools in Ilorin, Nigeria.	Fawole OI and Balogun OD and Olaleye O	RAYYAN-INCLUSION: {"Adebukunola O."=>"Excluded", "Ayobami"=>"Excluded"} | RAYYAN-EXCLUSION-REASONS: wrong outcome,wrong publication type
Prevalence of domestic violence and associated factors among pregnant women attending antenatal care service at University of Gondar Referral Hospital, Northwest Ethiopia	Fekadu, E. and Yigzaw, G. and Gelaye, K.A. and Ayele, T.A. and Minwuye, T. and Geneta, T. and Teshome, D.F.	Export Date: 26 June 2025; Cited By: 51; Correspondence Address: D.F. Teshome; Institute of Public Health, College of Medicine and Health Sciences, University of Gondar, Department of Epidemiology and Biostatistics, Gondar, Ethiopia; email: destaw.fetene@gmail.com; CODEN: BWHMA | RAYYAN-INCLUSION: {"Adebukunola O."=>"Excluded", "Ayobami"=>"Excluded"} | RAYYAN-EXCLUSION-REASONS: wrong outcome,wron…
Childhood sexual abuse as a potential predictor of psychotic like experiences in Tunisian college students	Fekih-Romdhane, F and Tira, S and Cheour, M	RAYYAN-INCLUSION: {"Adebukunola O."=>"Excluded", "Ayobami"=>"Excluded"} | RAYYAN-EXCLUSION-REASONS: wrong outcome,wrong population
Link between childhood trauma and psychotic-like experiences in non-affected siblings of schizophrenia patients: A case-control study	Fekih-Romdhane, F. and Nsibi, T. and Sassi, H. and Cheour, M.	Export Date: 26 June 2025; Cited By: 13; Correspondence Address: F. Fekih-Romdhane; Faculty of Medicine of Tunis, Tunis El Manar University, Tunis, Tunisia; email: feten.fekih@gmail.com | RAYYAN-INCLUSION: {"Adebukunola O."=>"Excluded", "Ayobami"=>"Excluded"} | RAYYAN-EXCLUSION-REASONS: wrong outcome,wrong publication type
Exploring Independent and Cumulative Effects of Adverse Childhood Experiences on PTSD and CPTSD a Study in Ugandan Adolescents.	FerrajÃ£o, Paulo and Frias, Francisco and Elklit, Ask	Accession Number: 177498952. Language: English. Entry Date: 20240603. Revision Date: 20240603. Publication Type: Journal Article; research; tables/charts. Special Interest: Pediatric Care; Public Health. Instrumentation: Revised Adult Attachment Scale (RAAS); Harvard Trauma Questionnaire: Part IV (HTQ-IV). | RAYYAN-INCLUSION: {"Adebukunola O."=>"Excluded", "Ayobami"=>"Excluded"} | RAYYAN-EXCLUSIO…
Spatial distributions and determinants of intimate partner violence among married women in Ethiopia across administrative zones.	Fetene MT and Adgeh SC and Fenta HM	RAYYAN-INCLUSION: {"Adebukunola O."=>"Excluded", "Ayobami"=>"Excluded"} | RAYYAN-EXCLUSION-REASONS: wrong outcome,wrong publication type
Prevalence and its predictors of intimate partner violence against pregnant women amid COVID-19 pandemic in Southwest Ethiopia, 2021: A cross-sectional study	Fetene, G. and Alie, M.S. and Girma, D. and Negesse, Y.	Export Date: 26 June 2025; Cited By: 10; Correspondence Address: G. Fetene; Department of Midwifery, College of Medicine and Health Sciences, Mizanâ€“Tepi University, Mizan, Ethiopia; email: Feteneg2119@gmail.com | RAYYAN-INCLUSION: {"Adebukunola O."=>"Excluded", "Ayobami"=>"Excluded"} | RAYYAN-EXCLUSION-REASONS: wrong outcome,wrong publication type
Utilization of modern contraceptives and associated factors among women of homeless reproductive age in Adama town, Oromia, Ethiopia	Feyissa, G.D. and Belihu, S. and Endebu, T.	Export Date: 26 June 2025; Cited By: 0; Correspondence Address: G.D. Feyissa; Public Health Department, Faculty of Health Sciences, Rift Valley University, Adama, Ethiopia; email: gemechudereje80@gmail.com; CODEN: BWHMA | RAYYAN-INCLUSION: {"Adebukunola O."=>"Excluded", "Ayobami"=>"Excluded"} | RAYYAN-EXCLUSION-REASONS: wrong outcome,wrong publication type
Association between sexual violence and depression is mediated by perceived social support among female university students in the kingdom of Eswatini.	Fielding-Miller R and McDougal L and Frost E and Masuku S and Shabalala F	RAYYAN-INCLUSION: {"Adebukunola O."=>"Excluded", "Ayobami"=>"Excluded"} | RAYYAN-EXCLUSION-REASONS: wrong outcome,wrong publication type
Epidemiology of Campus Sexual Assault Among University Women in Eswatini	Fielding-Miller, R. and Shabalala, F. and Masuku, S. and Raj, A.	Export Date: 26 June 2025; Cited By: 23; Correspondence Address: R. Fielding-Miller; University of California, San Diego School of Medicine, United States; email: rfieldingmiller@ucsd.edu | RAYYAN-INCLUSION: {"Adebukunola O."=>"Excluded", "Ayobami"=>"Excluded"} | RAYYAN-EXCLUSION-REASONS: wrong outcome,wrong population,wrong publication type
Examining the relationship between physical and sexual violence and psychosocial health in young people living with HIV in rural South Africa.	Filiatreau LM and Giovenco D and Twine R and GÃ³mez-OlivÃ© FX and Kahn K and Haberland N and Pettifor A	RAYYAN-INCLUSION: {"Adebukunola O."=>"Excluded", "Ayobami"=>"Excluded"} | RAYYAN-EXCLUSION-REASONS: wrong outcome,wrong publication type
Predicting frequency of suicide attempts of adolescent outpatients at Weskoppies Hospital using clinical and demographic characteristics	Fine, G and Alison, HC and van der Westhuizen, D and KrÃ¼ger, C	RAYYAN-INCLUSION: {"Adebukunola O."=>"Excluded", "Ayobami"=>"Excluded"} | RAYYAN-EXCLUSION-REASONS: wrong outcome,wrong publication type
Peer sexual harassment and peer violence: South African children at risk	Fineran, S. and Bennett, L. and Sacco, T.	Export Date: 26 June 2025; Cited By: 6 | RAYYAN-INCLUSION: {"Adebukunola O."=>"Excluded", "Ayobami"=>"Excluded"} | RAYYAN-EXCLUSION-REASONS: wrong outcome,wrong publication type
War-related sexual and gender-based violence in Tigray, Northern Ethiopia: a community-based study	Fisseha, G. and Gebrehiwot, T.G. and Gebremichael, M.W. and Wahdey, S. and Meles, G.G. and Gezae, K.E. and Legesse, A.Y. and Asgedom, A.A. and Tsadik, M. and Woldemichael, A. and Gebreyesus, A. and Abebe, H.T. and Haile, Y.A. and Gezahegn, S. and Aregawi, M. and Berhane, K.T. and Godefay, H. and Mulugeta, A.	Export Date: 26 June 2025; Cited By: 18; Correspondence Address: K.T. Berhane; Biostatistics, Columbia University, New York, United States; email: kiros.berhane@columbia.edu | RAYYAN-INCLUSION: {"Adebukunola O."=>"Excluded", "Ayobami"=>"Excluded"} | RAYYAN-EXCLUSION-REASONS: wrong outcome,wrong population,wrong publication type
Associations between a history of sexual abuse and dental anxiety, caries experience and oral hygiene status among adolescents in sub-urban South West Nigeria.	Folayan, Morenike Oluwatoyin and El Tantawi, Maha and Aly, Nourhan M. and Adeniyi, Abiola Adetokunbo and Oziegbe, Elizabeth and Arowolo, Olaniyi and Alade, Michael and Mapayi, Boladale and Chukwumah, Nneka Maureen and Oginni, Olakunle and Sam-Agudu, Nadia A.	Accession Number: 149880366. Language: English. Entry Date: 20210426. Revision Date: 20210426. Publication Type: Journal Article; research; tables/charts. Journal Subset: Biomedical; Europe; UK & Ireland. NLM UID: 101088684. | RAYYAN-INCLUSION: {"Adebukunola O."=>"Excluded", "Ayobami"=>"Excluded"} | RAYYAN-EXCLUSION-REASONS: wrong outcome,wrong publication type
Prevalence and factors associated with the occurrence of sexual violence among people with disabilities in Burkina Faso	Fomba, H. and Ouedraogo, H.G. and CissÃ©, K. and Kouanda, S.	Export Date: 26 June 2025; Cited By: 4; Correspondence Address: S. Kouanda; Institut Africain de SantÃ© Publique (IASP), Ouagadougou, Burkina Faso; email: senikouanda@gmail.com; CODEN: AIDCE | RAYYAN-INCLUSION: {"Adebukunola O."=>"Excluded", "Ayobami"=>"Excluded"} | RAYYAN-EXCLUSION-REASONS: wrong population
Social cohesion, social participation, and HIV related risk among female sex workers in Swaziland	Fonner, V.A. and Kerrigan, D. and Mnisi, Z. and Ketende, S. and Kennedy, C.E. and Baral, S.	Export Date: 26 June 2025; Cited By: 100; CODEN: POLNC | RAYYAN-INCLUSION: {"Adebukunola O."=>"Excluded", "Ayobami"=>"Excluded"} | RAYYAN-EXCLUSION-REASONS: wrong outcome,wrong population
The relationship between womenâ€™s experience of intimate partner violence and other socio-demographic factors, and under-5 childrenâ€™s health in South Africa	Frade, S. and de Wet-Billings, N.	Export Date: 26 June 2025; Cited By: 3; Correspondence Address: N. de Wet-Billings; Demography and Population Studies Programme, University of the Witwatersrand, Johannesburg, South Africa; email: sasha.frade@wits.ac.za; CODEN: POLNC | RAYYAN-INCLUSION: {"Adebukunola O."=>"Excluded", "Ayobami"=>"Excluded"} | RAYYAN-EXCLUSION-REASONS: wrong outcome,wrong publication type
Toward a Contextually Sensitive Understanding of Polyvictimization: A Latent Class Analysis of Violence, Risks, and Protections Among South African Adolescents From Highly Deprived Settings.	Franchino-Olsen H and Orkin M and Meinck F	RAYYAN-INCLUSION: {"Adebukunola O."=>"Excluded", "Ayobami"=>"Excluded"} | RAYYAN-EXCLUSION-REASONS: wrong outcome,wrong publication type
Anxiety disorder amongst secondary school children in an Urban city in Nigeria	Frank-Briggs, A.I. and Alikor, E.A.D.	Export Date: 26 June 2025; Cited By: 16; Correspondence Address: A. I. Frank-Briggs; Department of Paediatrics, University of Port Harcourt Teaching Hospital, Port Harcourt, Nigeria; email: afrankbriggs@yahoo.com | RAYYAN-INCLUSION: {"Adebukunola O."=>"Excluded", "Ayobami"=>"Excluded"} | RAYYAN-EXCLUSION-REASONS: wrong outcome,wrong publication type
Mental health and gender-based violence: An exploration of depression, PTSD, and anxiety among adolescents in Kenyan informal settlements participating in an empowerment intervention.	Friedberg R and Baiocchi M and Rosenman E and Amuyunzu-Nyamongo M and Nyairo G and Sarnquist C	RAYYAN-INCLUSION: {"Adebukunola O."=>"Excluded", "Ayobami"=>"Excluded"} | RAYYAN-EXCLUSION-REASONS: wrong outcome,wrong publication type
Meeting the sexual and reproductive health needs of high-school students in South Africa: Experiences from rural Kwazulu-Natal	Frohlich, J.A. and Mkhize, N. and Dellar, R.C. and Mahlase, G. and Montague, C.T. and Karim, Q.A.	Export Date: 26 June 2025; Cited By: 13; Correspondence Address: Q.A. Karim; Mailman School of Public Health, Department of Epidemiology, Columbia University, New York, United States; email: abdoolq2@ukzn.ac.za; CODEN: SAMJA | RAYYAN-INCLUSION: {"Adebukunola O."=>"Excluded", "Ayobami"=>"Excluded"} | RAYYAN-EXCLUSION-REASONS: wrong outcome,wrong publication type
Pathways between childhood trauma, intimate partner violence, and harsh parenting: findings from the UN Multi-country Study on Men and Violence in Asia and the Pacific.	Fulu E and Miedema S and Roselli T and McCook S and Chan KL and HaardÃ¶rfer R and Jewkes R	RAYYAN-INCLUSION: {"Adebukunola O."=>"Excluded", "Ayobami"=>"Excluded"} | RAYYAN-EXCLUSION-REASONS: wrong outcome,wrong population,wrong publication type
Prevalence of intimate partner violence: findings from the WHO multi-country study on women's health and domestic violence.	Garcia-Moreno C and Jansen HA and Ellsberg M and Heise L and Watts CH	RAYYAN-INCLUSION: {"Adebukunola O."=>"Excluded", "Ayobami"=>"Excluded"} | RAYYAN-EXCLUSION-REASONS: wrong outcome,wrong publication type
Supporting children and adolescents who have experienced sexual abuse to access services: Community health workers' experiences in Kenya	Gatuguta, A and Colombini, M and Seeley, J and Soremekun, S and Devries, K	RAYYAN-INCLUSION: {"Adebukunola O."=>"Excluded", "Ayobami"=>"Excluded"} | RAYYAN-EXCLUSION-REASONS: wrong outcome,wrong population
A five-year analysis of police records on sexual-related offences in Lagos State, Nigeria	Gbemileke, A. and Oladepo, O.	Export Date: 26 June 2025; Cited By: 6; Correspondence Address: A. Gbemileke; Department of Health Promotion and Education, University of Ibadan, Nigeria; email: gbemileke@yahoo.com | RAYYAN-INCLUSION: {"Adebukunola O."=>"Excluded", "Ayobami"=>"Excluded"} | RAYYAN-EXCLUSION-REASONS: wrong drug,wrong publication type
Migration patterns of children exposed to sexual exploitation in selected zones of Ethiopia	Gebre, A	RAYYAN-INCLUSION: {"Adebukunola O."=>"Excluded", "Ayobami"=>"Excluded"} | RAYYAN-EXCLUSION-REASONS: wrong outcome,wrong study design
Prevalence and Factors Associated with Violence; Perceived Social Support and Health Access Among People with Disabilities in Rural Districts of Southern Ethiopia: Mixed Study	Gebrekirstos, L.G. and Lencha, T.T. and Asgedom, Y.S. and Wube, T.B.	Export Date: 26 June 2025; Cited By: 0; Correspondence Address: L.G. Gebrekirstos; Department of Maternity and Reproductive Health Nursing, College of Health Science and Medicine, Wolaita Sodo University, Wolaita Sodo, Ethiopia; email: lieltinamulu23@gmail.com | RAYYAN-INCLUSION: {"Adebukunola O."=>"Excluded", "Ayobami"=>"Excluded"} | RAYYAN-EXCLUSION-REASONS: wrong outcome,wrong population
Magnitude and associated factors of sexual violence among female housemaids attending night school in Bahir Dar City, Northwest Ethiopia: Institution-Based Cross-Sectional Study, 2022	Gebremariam, S.A. and Gebey, M.Y. and Yadita, Z.S. and Bekele, Y.A.	Export Date: 26 June 2025; Cited By: 0; Correspondence Address: Y.A. Bekele; Department of Reproductive Health and Population Studies, School of Public Health, College of Medicine and Health Sciences, Bahir Dar University, Bahir Dar, Ethiopia; email: yibeltalalemu6@gmail.com; CODEN: POLNC | RAYYAN-INCLUSION: {"Adebukunola O."=>"Excluded", "Ayobami"=>"Excluded"} | RAYYAN-EXCLUSION-REASONS: wrong o…
Prevalence and associated factors of psychological distress among secondary school students in Mekelle city, Tigray region, Ethiopia: Cross-sectional study	Gebremedhin, H.T. and Bifftu, B.B. and Lebessa, M.T. and Weldeyes, A.Z. and Gebru, T.T. and Petrucka, P.	RAYYAN-INCLUSION: {"Adebukunola O."=>"Excluded", "Ayobami"=>"Excluded"} | RAYYAN-EXCLUSION-REASONS: wrong outcome,wrong publication type
Treatment-seeking for vaginal fistula in sub-Saharan Africa	Gebremedhin, S and Asefa, A	RAYYAN-INCLUSION: {"Adebukunola O."=>"Excluded", "Ayobami"=>"Excluded"} | RAYYAN-EXCLUSION-REASONS: wrong outcome,wrong publication type
Magnitude and predictors of self-reported sexually transmitted infections among school youth in Bahir-Dar, Northwest Ethiopia	Gebremichael, H. and Tebeje, W. and Alemayehu, M. and Gebremedhn, H. and Nigussie, D.	Export Date: 26 June 2025; Cited By: 3; Correspondence Address: H. Gebremichael; Department of Physiotherapy, School of Medicine, Mekelle University, Ethiopia; email: hagept@yahoo.com; CODEN: EMDJA | RAYYAN-INCLUSION: {"Adebukunola O."=>"Excluded", "Ayobami"=>"Excluded"} | RAYYAN-EXCLUSION-REASONS: wrong outcome,wrong publication type
Gender-Based Violence â€“ Magnitude and Types in Northwest Ethiopia	Gebresilassie, K.Y. and Taddese, A.A. and Melesse, A.W. and Birhan, T.Y.	Export Date: 26 June 2025; Cited By: 0; Correspondence Address: K.Y. Gebresilassie; College of Medicine and Health Science, University of Gondar, Gondar, Ethiopia; email: yohanneskifle43@gmail.com | RAYYAN-INCLUSION: {"Adebukunola O."=>"Excluded", "Ayobami"=>"Excluded"} | RAYYAN-EXCLUSION-REASONS: wrong outcome,wrong publication type
Intimate partner violence against reproductive age women during COVID-19 pandemic in northern Ethiopia 2020: A community-based cross-sectional study	Gebrewahd, G.T. and Gebremeskel, G.G. and Tadesse, D.B.	Export Date: 26 June 2025; Cited By: 70; Correspondence Address: G.T. Gebrewahd; Department of Emergency Medicine and Critical Care Nursing, School of Nursing, Aksum University, Aksum, Ethiopia; email: gebremeskel.tu@gmail.com | RAYYAN-INCLUSION: {"Adebukunola O."=>"Excluded", "Ayobami"=>"Excluded"} | RAYYAN-EXCLUSION-REASONS: wrong outcome,wrong publication type
Gender-based violence and associated factors among private college female students in Dessie City, Ethiopia: mixed method study	Gebrie, S. and Wasihun, Y. and Abegaz, Z. and Kebede, N.	Export Date: 26 June 2025; Cited By: 12; Correspondence Address: N. Kebede; Department of Health Promotion, School of Public Health College of Medicine Health Sciences, Wollo University, Dessie, Ethiopia; email: natnaelkebedete@gmail.com; CODEN: BWHMA | RAYYAN-INCLUSION: {"Adebukunola O."=>"Excluded", "Ayobami"=>"Excluded"} | RAYYAN-EXCLUSION-REASONS: wrong outcome
Depressive symptoms among female college students experiencing gender-based violence in Awassa, Ethiopia	Gelaye, B. and Arnold, D. and Williams, M.A. and Goshu, M. and Berhane, Y.	Export Date: 26 June 2025; Cited By: 41; Correspondence Address: B. Gelaye; Department of Epidemiology, University of Washington (HSB F-359), Seattle, WA 98195, 1959 NE Pacific Street, United States; email: mirt@u.washington.edu | RAYYAN-INCLUSION: {"Adebukunola O."=>"Excluded", "Ayobami"=>"Excluded"} | RAYYAN-EXCLUSION-REASONS: wrong outcome,wrong publication type
Gender-Based Violence and Associated Factors Among Women with Disabilities in Jimma Town, Ethiopia	Getachew, S. and Debelew, G.T. and Abdullahi, M.	Export Date: 26 June 2025; Cited By: 3; Correspondence Address: S. Getachew; Department of Public Health, Wachemo University, Hosanna, Ethiopia; email: selamgetachew900@gmail.com | RAYYAN-INCLUSION: {"Adebukunola O."=>"Excluded", "Ayobami"=>"Excluded"} | RAYYAN-EXCLUSION-REASONS: wrong outcome,wrong publication type
SEXUAL VIOLENCE AND ASSOCIATED FACTORS AMONG HIGH SCHOOL FEMALE STUDENTS IN DEBRE MARKOS TOWN, EAST GOJJAM ZONE, NORTHWEST ETHIO-PIA, 2021	Getinet, M.	Export Date: 26 June 2025; Cited By: 1; Correspondence Address: M. Getinet; Department of Biomedical Science, School of Medicine, Debre Markos University, Ethiopia; email: mamaru_getinet@dmu.edu.et | RAYYAN-INCLUSION: {"Adebukunola O."=>"Excluded", "Ayobami"=>"Excluded"} | RAYYAN-EXCLUSION-REASONS: wrong outcome,wrong population
Prevalence of sexual violence and its associated factors among housemaids attending evening schools in urban settings of Gedeo zone, Southern Ethiopia: A school based cross sectional study	Gezahegn, K. and Semagn, S. and Shaka, M.F.	Export Date: 26 June 2025; Cited By: 3; Correspondence Address: M.F. Shaka; School of Public Health, College of Health Sciences and Medicine, Dilla University, Dilla, Ethiopia; email: mohammedshaka2@gmail.com; CODEN: POLNC | RAYYAN-INCLUSION: {"Adebukunola O."=>"Excluded", "Ayobami"=>"Excluded"} | RAYYAN-EXCLUSION-REASONS: wrong outcome,wrong population
Sexual violence at each stage of human trafficking cycle and associated factors: a retrospective cohort study on Ethiopian female returnees via three major trafficking corridors.	Gezie LD and Worku A and Kebede Y and Gebeyehu A	RAYYAN-INCLUSION: {"Adebukunola O."=>"Excluded", "Ayobami"=>"Excluded"} | RAYYAN-EXCLUSION-REASONS: wrong population,wrong publication type
Non-consensual sex in Benin.	Gharoro EP and Enabudoso EJ and Sodje DK	Export Date: 26 June 2025; Cited By: 5; Correspondence Address: E.P. Gharoro; Department of Obstetrics and Gynaecology, University of Benin Teaching Hospital, Benin City, P. M.B. 1111, Nigeria; email: gharoro@hotmail.com | RAYYAN-INCLUSION: {"Adebukunola O."=>"Excluded", "Ayobami"=>"Excluded"} | RAYYAN-EXCLUSION-REASONS: wrong outcome,wrong population
Prevalence of bulimia nervosa among secondary school students in Casablanca	Ghazal, N. and Agoub, M. and Moussaoui, D. and Battas, O.	Export Date: 26 June 2025; Cited By: 20; Correspondence Address: O. Battas; Ctr. Psychiatrique Univ. Ibn Rochd, Casablanca, Rue Tarik Ibnou Ziad, Morocco; email: battas@wanadoo.net.ma; CODEN: ENCEA | RAYYAN-INCLUSION: {"Adebukunola O."=>"Excluded", "Ayobami"=>"Excluded"} | RAYYAN-EXCLUSION-REASONS: wrong outcome,wrong publication type
Test-retest stability of self-reported violence against women measures: results from the stepping stones and creating futures pilot.	Gibbs A and Pretorius L and Jewkes R	RAYYAN-INCLUSION: {"Adebukunola O."=>"Excluded", "Ayobami"=>"Excluded"} | RAYYAN-EXCLUSION-REASONS: wrong outcome,wrong study design,wrong publication type
The inclusion of women, girls and gender equality in National Strategic Plans for HIV and AIDS in southern and eastern Africa	Gibbs, A and Crone, ET and Willan, S and Mannell, J	RAYYAN-INCLUSION: {"Adebukunola O."=>"Excluded", "Ayobami"=>"Excluded"} | RAYYAN-EXCLUSION-REASONS: wrong outcome,wrong publication type
Childhood traumas as a risk factor for HIV-risk behaviours amongst young women and men living in urban informal settlements in South Africa: A cross-sectional study	Gibbs, A and Dunkle, K and Washington, L and Willan, S and Shai, N and Jewkes, R	RAYYAN-INCLUSION: {"Adebukunola O."=>"Excluded", "Ayobami"=>"Excluded"} | RAYYAN-EXCLUSION-REASONS: wrong outcome,wrong publication type
Emotional and economic intimate partner violence as key drivers of depression and suicidal ideation: A cross-sectional study among young women in informal settlements in South Africa	Gibbs, A. and Dunkle, K. and Jewkes, R.	Export Date: 26 June 2025; Cited By: 103; CODEN: POLNC | RAYYAN-INCLUSION: {"Adebukunola O."=>"Excluded", "Ayobami"=>"Excluded"} | RAYYAN-EXCLUSION-REASONS: wrong population,wrong publication type
Intimate partner violence and prevention of mother to child transmission of HIV: Evidence from Kinshasa, Democratic Republic of Congo	Gichane, M.W. and Moracco, K.E. and Thirumurthy, H. and Okitolonda, E.W. and Behets, F. and Yotebieng, M.	Export Date: 26 June 2025; Cited By: 14; Correspondence Address: M.W. Gichane; University of North Carolina at Chapel Hill, Department of Health Behavior, Chapel Hill, United States; email: warugich@live.unc.edu; CODEN: POLNC | RAYYAN-INCLUSION: {"Adebukunola O."=>"Excluded", "Ayobami"=>"Excluded"} | RAYYAN-EXCLUSION-REASONS: wrong outcome,wrong population
COVID-19 vaccination intention among internally displaced persons in complex humanitarian emergency context, Northeast Nigeria	Gidado, S. and Musa, M. and Baâ€™aba, A.I. and Okeke, L.A. and Nguku, P.M. and Hassan, I.A. and Bande, I.M. and Usman, R. and Ugbenyo, G. and Hadejia, I.S. and Nuorti, J.P. and Atkins, S.	Export Date: 26 June 2025; Cited By: 1; Correspondence Address: S. Gidado; Health Sciences Unit, Faculty of Social Sciences, Tampere University, Tampere, Finland; email: saheed.gidado@tuni.fi; CODEN: POLNC | RAYYAN-INCLUSION: {"Adebukunola O."=>"Excluded", "Ayobami"=>"Excluded"} | RAYYAN-EXCLUSION-REASONS: wrong outcome,wrong publication type
Social Support, Sexual Violence, and Transactional Sex Among Female Transnational Migrants to South Africa.	Giorgio M and Townsend L and Zembe Y and Guttmacher S and Kapadia F and Cheyip M and Mathews C	RAYYAN-INCLUSION: {"Adebukunola O."=>"Excluded", "Ayobami"=>"Excluded"} | RAYYAN-EXCLUSION-REASONS: wrong outcome,wrong population
Time to presentation, pattern and immediate health effects of alleged child sexual abuse at two tertiary hospitals in Addis Ababa, Ethiopia.	Girgira T and Tilahun B and Bacha T	RAYYAN-INCLUSION: {"Adebukunola O."=>"Excluded", "Ayobami"=>"Excluded"} | RAYYAN-EXCLUSION-REASONS: wrong outcome
Understanding street-exposure and abuse among street-involved children and youth in Kenya: structural intervention insights from routinely collected program data	Goodman, M and Munene, K and Gardner, N and Gitari, S	RAYYAN-INCLUSION: {"Adebukunola O."=>"Excluded", "Ayobami"=>"Excluded"} | RAYYAN-EXCLUSION-REASONS: wrong outcome,wrong publication type
Intimate partner violence, depression, hazardous alcohol use, and social support among people with HIV initiating HIV care in Cameroon	Grimes, K.E.L. and Ebasone, P.V. and Dzudie, A. and Nash, D. and Pence, B.W. and Wainberg, M. and Yotebieng, M. and Ajeh, R. and Parcesepe, A.M.	Export Date: 26 June 2025; Cited By: 1; Correspondence Address: K.E.L. Grimes; Department of Health Policy and Management, Gillings School of Global Public Health, University of North Carolina at Chapel Hill, Chapel Hill, United States; email: kegrimes@ad.unc.edu; CODEN: POLNC | RAYYAN-INCLUSION: {"Adebukunola O."=>"Excluded", "Ayobami"=>"Excluded"} | RAYYAN-EXCLUSION-REASONS: wrong outcome,wrong…
HIV risks and needs related to the Sustainable Development Goals among female sex workers who were commercially sexually exploited as children in Lesotho.	Grosso A and Busch S and Mothopeng T and Sweitzer S and Nkonyana J and Mpooa N and Taruberekera N and Baral S	RAYYAN-INCLUSION: {"Adebukunola O."=>"Excluded", "Ayobami"=>"Excluded"} | RAYYAN-EXCLUSION-REASONS: wrong outcome,wrong publication type
Structural determinants of health among women who started selling sex as minors in Burkina Faso.	Grosso AL and Ketende S and Dam K and Papworth E and Ouedraogo HG and Ky-Zerbo O and Baral S	RAYYAN-INCLUSION: {"Adebukunola O."=>"Excluded", "Ayobami"=>"Excluded"} | RAYYAN-EXCLUSION-REASONS: wrong outcome
The relationship between underage initiation of selling sex and depression among female sex workers in Eswatini	Grosso, A. and Fielding-Miller, R. and Matse, S. and Sithole, B. and Baral, S.	Export Date: 26 June 2025; Cited By: 2; Correspondence Address: A. Grosso; Center for Population Behavioral Health, Institute for Health, Health Care Policy and Aging Research, Rutgers University, New Brunswick, United States; email: grossoas@gmail.com | RAYYAN-INCLUSION: {"Adebukunola O."=>"Excluded", "Ayobami"=>"Excluded"} | RAYYAN-EXCLUSION-REASONS: wrong outcome,wrong publication type
Sexually Transmitted Infection Risks and Symptoms Heightened Among Female Sex Workers who Started Selling Sex Before the Age of 18 in Five Cities in Cameroon.	Grosso, Ashley and Bowring, Anna L. and Njindam, Iliassou Mfochive and Decker, Michele R. and Lyons, Carrie and Rao, Amrita and Tamoufe, Ubald and Fako, Guy H. and Fouda, Ghislaine and Levitt, Daniel and Turpin, Gnilane and Billong, Serge C. and Zoung-Kanyi Bissek, Anne CÃ©cile and Njoya, Oudou and Baral, Stefan	Accession Number: 175676025. Language: English. Entry Date: 20240301. Revision Date: 20250303. Publication Type: Journal Article; research. Journal Subset: Biomedical; Continental Europe; Double Blind Peer Reviewed; Editorial Board Reviewed; Europe; Expert Peer Reviewed; Peer Reviewed; USA. Grant Information: This research was generously supported by the U.S. Presidentâ€™s Emergency Plan for AIDS…
Associations Between Intimate Partner Violence and Emotional Distress Among Pregnant Women in Durban, South Africa	Groves, A.K. and Kagee, A. and Maman, S. and Moodley, D. and Rouse, P.	Export Date: 26 June 2025; Cited By: 48; Correspondence Address: A. K. Groves; UNC Gillings School of Global Public Health, CB 7440, Chapel Hill, NC 27599, 331 Rosenau, 135 Dauer Drive, United States; email: grovesa@email.unc.edu | RAYYAN-INCLUSION: {"Adebukunola O."=>"Excluded", "Ayobami"=>"Excluded"} | RAYYAN-EXCLUSION-REASONS: wrong outcome,wrong publication type
Physical, sexual and overall reported interpersonal violence against adult out-patients with severe mental illness under remission, receiving healthcare at Butabika hospital: A cross-sectional study.	Guma EI and Bangirana P and Birungi C and Ocen P and Morawej Z and Nakasujja N	RAYYAN-INCLUSION: {"Adebukunola O."=>"Excluded", "Ayobami"=>"Excluded"} | RAYYAN-EXCLUSION-REASONS: wrong outcome,wrong publication type
Prevalence and associated factors of common mental disorders among Ethiopian migrant returnees from the Middle East and South Africa	Habtamu, K. and Minaye, A. and Zeleke, W.A.	Export Date: 26 June 2025; Cited By: 37; Correspondence Address: K. Habtamu; Addis Ababa University, School of Psychology, College of Education and Behavioral Studies, Addis Ababa, P.O. BOX: 150588, Ethiopia; email: Kasshabmek@gmail.com; CODEN: BPMSC | RAYYAN-INCLUSION: {"Adebukunola O."=>"Excluded", "Ayobami"=>"Excluded"} | RAYYAN-EXCLUSION-REASONS: wrong outcome,wrong publication type
Workplace violence against healthcare professionals in Morocco	Hachimi, A. and Boukoub, N. and Benothman, N. and Elkayla, F. and Elazhari, K. and Zraibi, S. and Amine, M.	Export Date: 26 June 2025; Cited By: 0; Correspondence Address: A. Hachimi; Morpho-Science Research Laboratory, Faculty of Medicine and Pharmacy, Cadi Ayyad University, Marrakech, Morocco; email: ab.hachimi@uca.ac.ma; CODEN: EMHJA | RAYYAN-INCLUSION: {"Adebukunola O."=>"Excluded", "Ayobami"=>"Excluded"} | RAYYAN-EXCLUSION-REASONS: wrong outcome,wrong population,wrong publication type
Understanding the risk factors for HIV acquisition among refugee women in South Africa.	Haffejee F and Maksudi K	RAYYAN-INCLUSION: {"Adebukunola O."=>"Excluded", "Ayobami"=>"Excluded"} | RAYYAN-EXCLUSION-REASONS: wrong outcome,wrong population,wrong publication type
Acute stress disorder and associated factors among adult trauma patients in Ethiopia: a multi-institutional study	Hagos, T.G. and Tamir, T.T. and Workneh, B.S. and Abrha, N.N. and Demissie, N.G. and Gebeyehu, D.A.	Export Date: 26 June 2025; Cited By: 1; Correspondence Address: T.G. Hagos; Department of Emergency and Critical Care Nursing, School of Nursing, College of Medicine and Health Sciences, University of Gondar, Gondar, Ethiopia; email: zinatedy@gmail.com; CODEN: BPMSC | RAYYAN-INCLUSION: {"Adebukunola O."=>"Excluded", "Ayobami"=>"Excluded"} | RAYYAN-EXCLUSION-REASONS: wrong outcome,wrong publicatio…
Prevalence and Determinants of Unintended Pregnancy in Mchinji District, Malawi; Using a Conceptual Hierarchy to Inform Analysis.	Hall JA and Barrett G and Phiri T and Copas A and Malata A and Stephenson J	RAYYAN-INCLUSION: {"Adebukunola O."=>"Excluded", "Ayobami"=>"Excluded"} | RAYYAN-EXCLUSION-REASONS: wrong outcome,wrong publication type
Interweaving Conceptualizations of Gender and Disability in the Context of Vulnerability to HIV/AIDS in KwaZulu-Natal, South Africa	Hanass-Hancock, J	RAYYAN-INCLUSION: {"Adebukunola O."=>"Excluded", "Ayobami"=>"Excluded"} | RAYYAN-EXCLUSION-REASONS: wrong outcome,wrong publication type
Nonverbal Response Cards Reduce Socially Desirable Reporting of Violence Among Adolescents in Rural Burkina Faso: A Randomized Controlled Trial.	Harling, Guy and Bountogo, Mamadou and SiÃ©, Ali and BÃ¤rnighausen, Till and Lindstrom, David P.	Accession Number: 149944834. Language: English. Entry Date: 20210429. Revision Date: 20210429. Publication Type: Journal Article; research; randomized controlled trial. Journal Subset: Allied Health; Nursing; Peer Reviewed; Public Health; USA. NLM UID: 9102136. | RAYYAN-INCLUSION: {"Adebukunola O."=>"Excluded", "Ayobami"=>"Excluded"} | RAYYAN-EXCLUSION-REASONS: wrong outcome,wrong study design
Dimensions of Child Maltreatment in Australians With a History of Out-of-Home Care	Harris, LG and Higgins, DJ and Willis, ML and Lawrence, D and Meinck, F and Thomas, HJ and Malacova, E and Scott, JG and Pacella, R and Haslam, DM	RAYYAN-INCLUSION: {"Adebukunola O."=>"Excluded", "Ayobami"=>"Excluded"} | RAYYAN-EXCLUSION-REASONS: wrong population,wrong publication type
HIV prevention for South African youth: which interventions work? A systematic review of current evidence.	Harrison A and Newell ML and Imrie J and Hoddinott G	RAYYAN-INCLUSION: {"Adebukunola O."=>"Excluded", "Ayobami"=>"Excluded"} | RAYYAN-EXCLUSION-REASONS: wrong study design,wrong publication type
Gender role and relationship norms among young adults in South Africa: measuring the context of masculinity and HIV risk.	Harrison A and O'Sullivan LF and Hoffman S and Dolezal C and Morrell R	RAYYAN-INCLUSION: {"Adebukunola O."=>"Excluded", "Ayobami"=>"Excluded"} | RAYYAN-EXCLUSION-REASONS: wrong outcome,wrong publication type
HIV behavioural surveillance among refugees and surrounding host communities in Uganda, 2006	Harrison, KM and Claass, J and Spiegel, PB and Bamuturaki, J and Patterson, N and Muyonga, M and Tatwebwa, L	RAYYAN-INCLUSION: {"Adebukunola O."=>"Excluded", "Ayobami"=>"Excluded"} | RAYYAN-EXCLUSION-REASONS: wrong outcome,wrong publication type
Care requirements for clients who present after rape and clients who presented after consensual sex as a minor at a clinic in Harare, Zimbabwe, from 2011 to 2014	Harrison, RE and Pearson, L and Vere, M and Chonzi, P and Hove, BT and Mabaya, S and Chigwamba, M and Nhamburo, J and Gura, J and Vandeborne, A and Simons, S and Lagrou, D and De Plecker, E and Van den Bergh, R	RAYYAN-INCLUSION: {"Adebukunola O."=>"Excluded", "Ayobami"=>"Excluded"} | RAYYAN-EXCLUSION-REASONS: wrong outcome,wrong publication type
Tuâ€™washindi Na prep: Working with young women and service providers to design an intervention for prep uptake and adherence in the context of gender-based violence	Hartmann, M. and Otticha, S. and Agot, K. and Minnis, A.M. and Montgomery, E.T. and Roberts, S.T.	Export Date: 26 June 2025; Cited By: 17; Correspondence Address: M. Hartmann; RTI International, Berkeley, 2150 Shattuck Ave., Suite 800, 94704, United States; email: mhartmann@rti.org; CODEN: AEPRE | RAYYAN-INCLUSION: {"Adebukunola O."=>"Excluded", "Ayobami"=>"Excluded"} | RAYYAN-EXCLUSION-REASONS: wrong outcome,wrong publication type
The Australian Child Maltreatment Study (ACMS), a national survey of the prevalence of child maltreatment and its correlates: methodology	Haslam, D.M. and Lawrence, D.M. and Mathews, B. and Higgins, D.J. and Hunt, A. and Scott, J.G. and Dunne, M.P. and Erskine, H.E. and Thomas, H.J. and Finkelhor, D. and Pacella, R. and Meinck, F. and Malacova, E.	Export Date: 26 June 2025; Cited By: 31; Correspondence Address: D.M. Haslam; Queensland University of Technology, Brisbane, Australia; email: divna.haslam@qut.edu.au; CODEN: MJAUA | RAYYAN-INCLUSION: {"Adebukunola O."=>"Excluded", "Ayobami"=>"Excluded"} | RAYYAN-EXCLUSION-REASONS: wrong outcome,wrong population,wrong publication type
Prevalence and pattern of sexual assault in Usmanu Danfodiyo University Teaching Hospital, Sokoto, Nigeria.	Hassan M and Awosan KJ and Panti AA and Nasir S and Tunau K and Umar AG and Shehu CE and Ukwu AE and Sulaiman B	RAYYAN-INCLUSION: {"Adebukunola O."=>"Excluded", "Ayobami"=>"Excluded"} | RAYYAN-EXCLUSION-REASONS: wrong outcome,wrong population
The relationship between sexual violence and human immunodeficiency virus (HIV) infection among women using voluntary counseling and testing services in South Wollo Zone, Ethiopia.	Hassen F and Deyassa N	RAYYAN-INCLUSION: {"Adebukunola O."=>"Excluded", "Ayobami"=>"Excluded"} | RAYYAN-EXCLUSION-REASONS: wrong outcome,wrong publication type
Intimate partner violence among rural South African men: alcohol use, sexual decision-making, and partner communication.	Hatcher AM and Colvin CJ and Ndlovu N and Dworkin SL	RAYYAN-INCLUSION: {"Adebukunola O."=>"Excluded", "Ayobami"=>"Excluded"} | RAYYAN-EXCLUSION-REASONS: wrong outcome,wrong publication type
Examining concordance of sexual-related factors and PrEP eligibility with HIV risk perception among adolescent girls and young women: cross-sectional insights from DREAMS sites in Kenya, Malawi, and Zambia	Heck, CJ and Reed, DM and Okal, J and Chipeta, E and Mbizvo, M and Mathur, S	RAYYAN-INCLUSION: {"Adebukunola O."=>"Excluded", "Ayobami"=>"Excluded"} | RAYYAN-EXCLUSION-REASONS: wrong outcome,wrong publication type
Multiple Partners and Condom Use among Students at a South African University.	Heeren, G. Anita and Mandeya, Andrew and Jemmott, John B. and Chiruka, Raymond T. and Marange, C. Show and Batidzirai, Jesca M. and Gwaze, Arnold R. and Tyler, Joanne C. and Hsu, Janet	Accession Number: 103925166. Language: English. Entry Date: 20141219. Revision Date: 20200708. Publication Type: Journal Article; research; tables/charts. Journal Subset: Allied Health; Peer Reviewed; USA. Grant Information: Grant award R34MH078803 from the National Institute of Mental Health (NIMH).. NLM UID: 101197676. | RAYYAN-INCLUSION: {"Adebukunola O."=>"Excluded", "Ayobami"=>"Excluded"} | …
Prevalence of Diverse Genders and Sexualities in Australia and Associations With Five Forms of Child Maltreatment and Multi-type Maltreatment	Higgins, DJ and Lawrence, D and Haslam, DM and Mathews, B and Malacova, E and Erskine, HE and Finkelhor, D and Pacella, R and Meinck, F and Thomas, HJ and Scott, JG	RAYYAN-INCLUSION: {"Adebukunola O."=>"Excluded", "Ayobami"=>"Excluded"} | RAYYAN-EXCLUSION-REASONS: wrong outcome,wrong publication type
The prevalence and nature of multi-type child maltreatment in Australia	Higgins, DJ and Mathews, B and Pacella, R and Scott, JG and Finkelhor, D and Meinck, F and Erskine, HE and Thomas, HJ and Lawrence, DM and Haslam, DM and Malacova, E and Dunne, MP	RAYYAN-INCLUSION: {"Adebukunola O."=>"Excluded", "Ayobami"=>"Excluded"} | RAYYAN-EXCLUSION-REASONS: wrong outcome,wrong publication type
HIV infection among men who have sex with men in kampala, uganda-a respondent driven sampling survey	Hladik, W. and Barker, J. and Ssenkusu, J.M. and Opio, A. and Tappero, J.W. and Hakim, A. and Serwadda, D.	Export Date: 26 June 2025; Cited By: 111; Correspondence Address: W. Hladik; Division of Global HIV/AIDS, Center for Global Health, Centers for Disease Control and Prevention (CDC), Entebbe, Uganda; email: wfh3@cdc.gov | RAYYAN-INCLUSION: {"Adebukunola O."=>"Excluded", "Ayobami"=>"Excluded"} | RAYYAN-EXCLUSION-REASONS: wrong outcome,wrong population,wrong publication type
Current state of the literature on mental health in liberia: A systematic review	Hook, K. and Ando, K. and Ghebrehiwet, S. and Harris, B. and Ojediran, B. and Syeda, H. and Henderson, D. and Borba, C.	Export Date: 26 June 2025; Cited By: 6; Correspondence Address: K. Hook; Department of Psychiatry, Boston University School of Medicine, Boston, United States; email: kimberly.hook@bmc.org; K. Hook; Department of Psychiatry, Boston Medical Center, Boston, United States; email: kimberly.hook@bmc.org; K. Hook; Department of Psychiatry, Massachusetts General Hospital, Boston, United States; email: k…
Disability, violence, and mental health among Somali refugee women in a humanitarian setting	Hossain, M. and Pearson, R. and McAlpine, A. and Bacchus, L. and Muuo, S.W. and Muthuri, S.K. and Spangaro, J. and Kuper, H. and Franchi, G. and Cordero, R.P. and Cornish-Spencer, S. and Hess, T. and Bangha, M. and Izugbara, C.	Export Date: 26 June 2025; Cited By: 24; Correspondence Address: M. Hossain; Department of Global Health and Development, London School of Hygiene and Tropical Medicine, United Kingdom; email: M.Hossain3@lse.ac.uk; M. Hossain; Centre for Women, Peace and Security, London School of Economics and Political Science, United Kingdom; email: M.Hossain3@lse.ac.uk | RAYYAN-INCLUSION: {"Adebukunola O."=>"…
POPULATION ESTIMATES OF HIV RISK FACTORS TO INFORM HIV PREVENTION PROGRAMMING FOR ADOLESCENT GIRLS AND YOUNG WOMEN	Howard, A.L. and Chiang, L. and Picchetti, V. and Zhu, L. and Hegle, J. and Patel, P. and Saul, J. and Wasula, L. and Nantume, S. and Coomer, R. and Kamuingona, R. and Oluoch, R.P. and Mharadze, T. and Duffy, M. and Kambona, C.A. and Ramphalla, P. and Fathim, K.M. and Massetti, G.M.	Export Date: 26 June 2025; Cited By: 2; Correspondence Address: G.M. Massetti; U.S. Centers for Disease Control and Prevention, National Center for Injury Prevention and Control, Atlanta, 1600 Clifton Rd. NE, 30329-4018, United States; email: ghz6@cdc.gov; CODEN: AEPRE | RAYYAN-INCLUSION: {"Adebukunola O."=>"Excluded", "Ayobami"=>"Excluded"} | RAYYAN-EXCLUSION-REASONS: wrong outcome,wrong publica…
The prevalence of child sexual abuse perpetrated by leaders or other adults in religious organizations in Australia	Hunt, G.R. and Mathews, B. and Higgins, D.J. and Finkelhor, D. and Willis, M.L. and Haslam, D.M. and Lawrence, D. and Meinck, F. and Thomas, H.J. and Malacova, E. and Pacella, R.E. and Scott, J.G.	Export Date: 26 June 2025; Cited By: 4; Correspondence Address: B. Mathews; School of Law, Queensland University of Technology, Brisbane, Australia; email: b.mathews@qut.edu.au; CODEN: CABND | RAYYAN-INCLUSION: {"Adebukunola O."=>"Excluded", "Ayobami"=>"Excluded"} | RAYYAN-EXCLUSION-REASONS: wrong outcome,wrong publication type
Childhood Emotional, Physical, and Sexual Abuse and Associations With Mental Health and Health-Risk Behaviors Among University Students in the Association of Southeast Asian Nations (ASEAN)	Huu, TN and Viet, AL and Peltzer, K and Pengpid, S and Low, WY and Win, HH	RAYYAN-INCLUSION: {"Adebukunola O."=>"Excluded", "Ayobami"=>"Excluded"} | RAYYAN-EXCLUSION-REASONS: wrong outcome,wrong population,wrong publication type
HIV-related intimate partner violence among pregnant women in Nigeria.	Hyginus, E. and Chukwuemeka, I. and Lawrence, I. and Sunday, M.	Export Date: 26 June 2025; Cited By: 10; Correspondence Address: E. Hyginus; email: hyginus.ezegwui@unn.edu.ng | RAYYAN-INCLUSION: {"Adebukunola O."=>"Excluded", "Ayobami"=>"Excluded"} | RAYYAN-EXCLUSION-REASONS: wrong outcome,wrong publication type
Epidemiology of admitted cases of childhood injuries in Nnamdi Azikiwe University Teaching Hospital Nnewi, Nigeria	Hyginus, E.O. and Okechukwu, U.J. and Victor, I.M. and Christian, O.C. and Anthony, U.	Export Date: 26 June 2025; Cited By: 2; Correspondence Address: E.O. Hyginus; Department of Surgery, Nnamdi Azikiwe University Teaching Hospital, Nnewi, Anambra State, Nigeria; email: hyginusekwunife@yahoo.com | RAYYAN-INCLUSION: {"Adebukunola O."=>"Excluded", "Ayobami"=>"Excluded"} | RAYYAN-EXCLUSION-REASONS: wrong outcome,wrong publication type
Intimate partner violence among Egyptian pregnant women: incidence, risk factors, and adverse maternal and fetal outcomes.	Ibrahim ZM and Sayed Ahmed WA and El-Hamid SA and Hagras AM	RAYYAN-INCLUSION: {"Adebukunola O."=>"Excluded", "Ayobami"=>"Excluded"} | RAYYAN-EXCLUSION-REASONS: wrong outcome,wrong publication type
Mediation effects of problem drinking and marijuana use on HIV sexual risk behaviors among childhood sexually abused South African heterosexual men.	Icard LD and Jemmott JB 3rd and Teitelman A and O'Leary A and Heeren GA	RAYYAN-INCLUSION: {"Adebukunola O."=>"Excluded", "Ayobami"=>"Excluded"} | RAYYAN-EXCLUSION-REASONS: wrong outcome,wrong publication type
Trends in rape cases in a Nigerian state.	Idoko CA and Nwobodo E and Idoko CI	RAYYAN-INCLUSION: {"Adebukunola O."=>"Excluded", "Ayobami"=>"Excluded"} | RAYYAN-EXCLUSION-REASONS: wrong outcome,wrong publication type
Sexual abuse among juvenile female street hawkers in Anambra State, Nigeria.	Ikechebelu JI and Udigwe GO and Ezechukwu CC and Ndinechi AG and Joe-Ikechebelu NN	RAYYAN-INCLUSION: {"Adebukunola O."=>"Excluded", "Ayobami"=>"Excluded"} | RAYYAN-EXCLUSION-REASONS: wrong outcome,wrong publication type
Prevalence and factors influencing intimate partner sexual violence against women aged 15-49 in Kenya: findings from the 2022 Kenya demographic and health survey.	Ikwara EA and Humphrey A and Meble K and Hannington WG and Jacob EC and Isiko I	RAYYAN-INCLUSION: {"Adebukunola O."=>"Excluded", "Ayobami"=>"Excluded"} | RAYYAN-EXCLUSION-REASONS: wrong outcome,wrong publication type
Prevalence and risk factors for domestic violence among pregnant women in northern Nigeria.	Iliyasu Z and Abubakar IS and Galadanci HS and Hayatu Z and Aliyu MH	RAYYAN-INCLUSION: {"Adebukunola O."=>"Excluded", "Ayobami"=>"Excluded"} | RAYYAN-EXCLUSION-REASONS: wrong outcome,wrong publication type
Phenotypes of intimate partner violence among women experiencing infertility in Kano, Northwest Nigeria	Iliyasu, Z. and Galadanci, H.S. and Abubakar, S. and Auwal, M.S. and Odoh, C. and Salihu, H.M. and Aliyu, M.H.	Export Date: 26 June 2025; Cited By: 22; Correspondence Address: Z. Iliyasu; Department of Community Medicine, Aminu Kano Teaching Hospital, Bayero University, Kano, Nigeria; email: ziliyasu@yahoo.com; CODEN: IJGOA | RAYYAN-INCLUSION: {"Adebukunola O."=>"Excluded", "Ayobami"=>"Excluded"} | RAYYAN-EXCLUSION-REASONS: wrong outcome,wrong publication type
Activity report of the unit for supporting women and children victims of violence of the university hospital center Ibn Sina of Rabat during 2016	Irgui, F. and Ait Boughima, F.	Export Date: 26 June 2025; Cited By: 4; Correspondence Address: F. Irgui; UnitÃ© de mÃ©decine lÃ©gale, CHU Ibn Sina de Rabat, Rabat, Morocco; email: fatimazahra.irgui@gmail.com | RAYYAN-INCLUSION: {"Adebukunola O."=>"Excluded", "Ayobami"=>"Excluded"} | RAYYAN-EXCLUSION-REASONS: wrong outcome,wrong publication type
Qualitative reappraisal of perspectives, prevalence, and management of family violence among the Yoruba people: A study of representatives of some Yoruba ethnic subgroups from Ile Ife	Irinoye, O. and Ogunlade, O.B.	Export Date: 26 June 2025; Cited By: 0; Correspondence Address: O.B. Ogunlade; Medical and Health Services, Obafemi Awolowo University, Ile Ife, 220, Nigeria; email: bolaogunlade@gmail.com | RAYYAN-INCLUSION: {"Adebukunola O."=>"Excluded", "Ayobami"=>"Excluded"} | RAYYAN-EXCLUSION-REASONS: wrong outcome,wrong publication type
Sexual and reproductive health priorities of adolescent girls in Lagos, Nigeria: findings from free-listing interviews.	Iwelunmor, Juliet and Blackstone, Sarah and Nwaozuru, Ucheoma and Conserve, Donaldson and Iwelunmor, Patricia and Ehiri, John E.	Accession Number: 132824437. Language: English. Entry Date: 20190209. Revision Date: 20200602. Publication Type: Journal Article. Journal Subset: Biomedical; Middle East; Peer Reviewed. NLM UID: 8506960. | RAYYAN-INCLUSION: {"Adebukunola O."=>"Excluded", "Ayobami"=>"Excluded"} | RAYYAN-EXCLUSION-REASONS: wrong outcome,wrong publication type
Prevalence and factors associated with intimate partner violence against women in The Gambia: a population-based analysis.	Jabbi A and Ndow B and Senghore T and Sanyang E and Kargbo JC and Bass P	RAYYAN-INCLUSION: {"Adebukunola O."=>"Excluded", "Ayobami"=>"Excluded"} | RAYYAN-EXCLUSION-REASONS: wrong outcome,wrong publication type
Healthy lifestyle factors and male perpetration of intimate partner violence: a cross-sectional study in Mwanza, Tanzania.	Jacob AE and Mshana G and Mosha N and Hashim R and Sichalwe S and Malibwa D and Kapiga S and Ayieko P and StÃ¶ckl H	RAYYAN-INCLUSION: {"Adebukunola O."=>"Excluded", "Ayobami"=>"Excluded"} | RAYYAN-EXCLUSION-REASONS: wrong outcome,wrong publication type
Widening epidemiological data on the prevalence of child maltreatment: Validation of the German ICAST-R in a student sample and national household survey	Jarczok, M. and Lange, S. and Meinck, F. and Witt, A. and Clemens, V. and Fegert, J.M. and Jud, A.	Export Date: 26 June 2025; Cited By: 10; Correspondence Address: M. Jarczok; UNIVERSITÃ„TSKLINIKUM ULM, Klinik fÃ¼r Kinder- und Jugendpsychiatrie/Psychotherapie, Ulm, SteinhÃ¶velstraÃŸe 5, 89075, Germany; email: marion.jarczok@uni-ulm.de; CODEN: CABND | RAYYAN-INCLUSION: {"Adebukunola O."=>"Excluded", "Ayobami"=>"Excluded"} | RAYYAN-EXCLUSION-REASONS: wrong outcome,wrong publication type
Associations between WASH-related violence and depressive symptoms in adolescent girls and young women in South Africa (HPTN 068): a cross-sectional analysis	Jayaweera, RT and Goin, D and Twine, R and Neilands, TB and Wagner, RG and Lippman, SA and Kahn, K and Pettifor, A and Ahern, J	RAYYAN-INCLUSION: {"Adebukunola O."=>"Excluded", "Ayobami"=>"Excluded"} | RAYYAN-EXCLUSION-REASONS: wrong outcome,wrong publication type
Intimate partner violence among women in Togo: a generalised structural equation modeling approach.	Jean Simon D and Kondo Tokpovi VC	RAYYAN-INCLUSION: {"Adebukunola O."=>"Excluded", "Ayobami"=>"Excluded"} | RAYYAN-EXCLUSION-REASONS: wrong outcome,wrong publication type
Violence against women in the marriage : Cross-sectional study in the family planning clinic monastir	Jellali, I.A. and Jellali, M.A. and Gataa, R. and Mechri, A.	Export Date: 26 June 2025; Cited By: 3; CODEN: TUMEA | RAYYAN-INCLUSION: {"Adebukunola O."=>"Excluded", "Ayobami"=>"Excluded"} | RAYYAN-EXCLUSION-REASONS: wrong outcome,wrong publication type
Effect of a Behavioral Intervention on Perpetrating and Experiencing Forced Sex Among South African Adolescents: A Secondary Analysis of a Cluster Randomized Trial.	Jemmott JB 3rd and O'Leary A and Jemmott LS and Ngwane ZP and Teitelman AM and Makiwane MB and Bellamy SL	RAYYAN-INCLUSION: {"Adebukunola O."=>"Excluded", "Ayobami"=>"Excluded"} | RAYYAN-EXCLUSION-REASONS: wrong study design,wrong publication type
The epidemiology of rape and sexual coercion in South Africa: an overview.	Jewkes R and Abrahams N	RAYYAN-INCLUSION: {"Adebukunola O."=>"Excluded", "Ayobami"=>"Excluded"} | RAYYAN-EXCLUSION-REASONS: wrong outcome,wrong population,wrong study design,wrong publication type
Rape perpetration by young, rural South African men: Prevalence, patterns and risk factors.	Jewkes R and Dunkle K and Koss MP and Levin JB and Nduna M and Jama N and Sikweyiya Y	RAYYAN-INCLUSION: {"Adebukunola O."=>"Excluded", "Ayobami"=>"Excluded"} | RAYYAN-EXCLUSION-REASONS: wrong outcome,wrong population
Pathways to and factors associated with rape stigma experienced by rape survivors in South Africa: Analysis of baseline data from a rape cohort.	Jewkes R and Mhlongo S and Chirwa E and Seedat S and Myers B and Peer N and Garcia-Moreno C and Dunkle K and Abrahams N	RAYYAN-INCLUSION: {"Adebukunola O."=>"Excluded", "Ayobami"=>"Excluded"} | RAYYAN-EXCLUSION-REASONS: wrong outcome,wrong publication type
Prevalence of emotional, physical and sexual abuse of women in three South African provinces.	Jewkes R and Penn-Kekana L and Levin J and Ratsaka M and Schrieber M	RAYYAN-INCLUSION: {"Adebukunola O."=>"Excluded", "Ayobami"=>"Excluded"} | RAYYAN-EXCLUSION-REASONS: wrong outcome,wrong population
Prevalence of and factors associated with non-partner rape perpetration: findings from the UN Multi-country Cross-sectional Study on Men and Violence in Asia and the Pacific	Jewkes, R and Fulu, E and Roselli, T and Garcia-Moreno, C and UN Multicountry Crosssect Study Me	RAYYAN-INCLUSION: {"Adebukunola O."=>"Excluded", "Ayobami"=>"Excluded"} | RAYYAN-EXCLUSION-REASONS: wrong outcome,wrong publication type
Prospective Study of Rape Perpetration by Young South African Men: Incidence & Risk Factors	Jewkes, R and Nduna, M and Shai, NJ and Dunkle, K	RAYYAN-INCLUSION: {"Adebukunola O."=>"Excluded", "Ayobami"=>"Excluded", "Ayobami"=>"Excluded"}
Womenâ€™s and menâ€™s reports of past-year prevalence of intimate partner violence and rape and womenâ€™s risk factors for intimate partner violence: A multicountry cross-sectional study in Asia and the Pacific	Jewkes, R. and Fulu, E. and Tabassam Naved, R. and Chirwa, E. and Dunkle, K. and HaardÃ¶rfer, R. and Garcia-Moreno, C.	Export Date: 26 June 2025; Cited By: 136; Correspondence Address: R. Jewkes; Gender & Health Research Unit, Medical Research Council and School of Public Health, University of the Witwatersrand, Pretoria, South Africa; email: rjewkes@mrc.ac.za | RAYYAN-INCLUSION: {"Adebukunola O."=>"Excluded", "Ayobami"=>"Excluded"} | RAYYAN-EXCLUSION-REASONS: wrong outcome,wrong population,wrong publication type
Risk factors for domestic violence: Findings from a South African cross-sectional study	Jewkes, R. and Levin, J. and Penn-Kekana, L.	Export Date: 26 June 2025; Cited By: 582; Correspondence Address: R. Jewkes; Gender and Health Group, Medical Research Council, Pretoria 0001, Private Bag X385, South Africa; email: rjewkes@mrc.ac.za; CODEN: SSMDE | RAYYAN-INCLUSION: {"Adebukunola O."=>"Excluded", "Ayobami"=>"Excluded"} | RAYYAN-EXCLUSION-REASONS: wrong outcome,wrong publication type
Associations between childhood adversity and depression, substance abuse and HIV and HSV2 incident infections in rural South African youth	Jewkes, RK and Dunkle, K and Nduna, M and Jama, PN and Puren, A	RAYYAN-INCLUSION: {"Adebukunola O."=>"Excluded", "Ayobami"=>"Excluded"} | RAYYAN-EXCLUSION-REASONS: wrong outcome,wrong publication type
Adverse mental health outcomes associated with emotional abuse in young rural South African women: a cross-sectional study.	Jina R and Jewkes R and Hoffman S and Dunkle KL and Nduna M and Shai NJ	RAYYAN-INCLUSION: {"Adebukunola O."=>"Excluded", "Ayobami"=>"Excluded"} | RAYYAN-EXCLUSION-REASONS: wrong outcome,wrong publication type
Unspoken victims: A national study of male rape incidents and police investigations in South Africa.	Jina R and Machisa M and Labuschagne G and Vetten L and Loots L and Jewkes R	RAYYAN-INCLUSION: {"Adebukunola O."=>"Excluded", "Ayobami"=>"Excluded"} | RAYYAN-EXCLUSION-REASONS: wrong outcome,wrong publication type
Genito-anal injury patterns and associated factors in rape survivors in an urban province of South Africa: a cross-sectional study	Jina, R and Jewkes, R and Vetten, L and Christofides, N and Sigsworth, R and Loots, L	RAYYAN-INCLUSION: {"Adebukunola O."=>"Excluded", "Ayobami"=>"Excluded"} | RAYYAN-EXCLUSION-REASONS: wrong outcome,wrong publication type
Incontinence in Malawi: analysis of a proxy measure of vaginal fistula in a national survey.	Johnson K	RAYYAN-INCLUSION: {"Adebukunola O."=>"Excluded", "Ayobami"=>"Excluded"} | RAYYAN-EXCLUSION-REASONS: wrong outcome,wrong publication type
Prevalence and Risk Factors Associated With Physical and/or Sexual Abuse Among Female Middle School Students: A Cross- Sectional Study in Kinshasa, DRC.	Jonas, Kakungu Assani Wa Mwenda and Tang, Hai-yan and Deng, Ling-chao and Yu, Yizhen and Jean-Baptiste, Kakoma N'dusu and Basile, Kalema Kisungu and Opoku, Sampson and Meng, Heng	Accession Number: 157107191. Language: English. Entry Date: 20220622. Revision Date: 20220622. Publication Type: Journal Article; pictorial; research; tables/charts. Journal Subset: Peer Reviewed; Public Health; USA. Instrumentation: Juvenile Victimization Questionnaire (JVQ). NLM UID: 8700910. | RAYYAN-INCLUSION: {"Adebukunola O."=>"Excluded", "Ayobami"=>"Excluded"} | RAYYAN-EXCLUSION-REASONS: w…
Prevalence of low back pain and associated factors among bank workers at Hawassa city, Northern Zone, Sidama Region, Southern Ethiopia	Jonga, T. and Samuel, B. and Aynalem, A. and Israel, E. and Balta, B. and Amano, A.	Export Date: 26 June 2025; Cited By: 0; Correspondence Address: T. Jonga; Hawassa University Comprehensive Specialized Teaching Hospital, Hawassa, Ethiopia; email: thomasjonga023@gmail.com | RAYYAN-INCLUSION: {"Adebukunola O."=>"Excluded", "Ayobami"=>"Excluded"} | RAYYAN-EXCLUSION-REASONS: wrong outcome,wrong publication type
Young People's Experiences With an Empowerment-Based Behavior Change Intervention to Prevent Sexual Violence in Nairobi Informal Settlements: A Qualitative Study	KÃ¥gesten, AE and Oware, PM and Ntinyari, W and Langat, N and Mboya, B and EkstrÃ¶m, AM	RAYYAN-INCLUSION: {"Adebukunola O."=>"Excluded", "Ayobami"=>"Excluded"} | RAYYAN-EXCLUSION-REASONS: wrong outcome,wrong study design,wrong publication type
Adverse life events and delinquent behavior among Kenyan adolescents: A cross-sectional study on the protective role of parental monitoring, religiosity, and self-esteem	Kabiru, C.W. and Elung'ata, P. and Mojola, S.A. and Beguy, D.	Export Date: 26 June 2025; Cited By: 36 | RAYYAN-INCLUSION: {"Adebukunola O."=>"Excluded", "Ayobami"=>"Excluded"} | RAYYAN-EXCLUSION-REASONS: wrong outcome,wrong publication type
Intimate partner violence among HIV Adebukunola O.tive women in care - Results from a national survey, Uganda 2016	Kabwama, S.N. and Bukenya, J. and Matovu, J.K.B. and Gwokyalya, V. and Makumbi, F. and Beyeza-Kashesya, J. and Mugerwa, S. and Bwanika, J.B. and Wanyenze, R.K.	Export Date: 26 June 2025; Cited By: 26; Correspondence Address: S.N. Kabwama; Makerere University School of Public Health, Kampala, Uganda; email: skabwama@musph.ac.ug; CODEN: BWHMA | RAYYAN-INCLUSION: {"Adebukunola O."=>"Excluded", "Ayobami"=>"Excluded"} | RAYYAN-EXCLUSION-REASONS: wrong outcome,wrong population,wrong publication type
Effectiveness of Potential Interventions to Change Gendered Social Norms on Prevalence of Intimate Partner Violence in Uganda: a Causal Inference Approach.	Kadengye DT and Iddi S and Hunter L and McCoy SI	RAYYAN-INCLUSION: {"Adebukunola O."=>"Excluded", "Ayobami"=>"Excluded"} | RAYYAN-EXCLUSION-REASONS: wrong population,wrong publication type
Prevalence and correlates of intimate partner violence among women with HIV in serodifferent relationships in Nairobi, Kenya.	Kaggiah A and Wilson K and Richardson BA and Kinuthia J and Farquhar C and McClelland RS	RAYYAN-INCLUSION: {"Adebukunola O."=>"Excluded", "Ayobami"=>"Excluded"} | RAYYAN-EXCLUSION-REASONS: wrong outcome,wrong publication type
Suicidal behaviours among Ugandan university students: a cross-sectional study	Kaggwa, MM and Arinaitwe, I and Muwanguzi, M and Nduhuura, E and Kajjimu, J and Kule, M and Najjuka, SM and Nkola, R and Ajuna, N and Wamala, NK and Machacha, I and Mamun, MA and Ho, CSH and Griffiths, MD and Rukundo, GZ	RAYYAN-INCLUSION: {"Adebukunola O."=>"Excluded", "Ayobami"=>"Excluded"} | RAYYAN-EXCLUSION-REASONS: wrong outcome,wrong publication type
Prevalence and Factors Associated With Depression and Suicidal Ideation During the COVID-19 Pandemic Among University Students in Uganda: A Cross-Sectional Study	Kaggwa, MM and Arinaitwe, I and Nduhuura, E and Muwanguzi, M and Kajjimu, J and Kule, M and Ajuna, N and Machacha, I and Nkola, R and Najjuka, SM and Wamala, NK and Bongomin, F and Griffiths, MD and Rukundo, GZ and Mamun, MA	RAYYAN-INCLUSION: {"Adebukunola O."=>"Excluded", "Ayobami"=>"Excluded"} | RAYYAN-EXCLUSION-REASONS: wrong outcome,wrong publication type
"We are children like others": Pathways to mental health and healing for children born of genocidal rape in Rwanda.	Kahn, Sarilee and Denov, Myriam	Accession Number: 136731885. Language: English. Entry Date: 20190607. Revision Date: 20241113. Publication Type: Journal Article; research. Journal Subset: Biomedical; Blind Peer Reviewed; Peer Reviewed; USA. NLM UID: 9708119. | RAYYAN-INCLUSION: {"Adebukunola O."=>"Excluded", "Ayobami"=>"Excluded"} | RAYYAN-EXCLUSION-REASONS: wrong outcome,wrong publication type
Gender patterns in the contribution of different types of violence to posttraumatic stress symptoms among South African urban youth.	Kaminer D and Hardy A and Heath K and Mosdell J and Bawa U	RAYYAN-INCLUSION: {"Adebukunola O."=>"Excluded", "Ayobami"=>"Excluded"} | RAYYAN-LABELS: No prevalence data for sexual victimization despite being mentioned | RAYYAN-EXCLUSION-REASONS: wrong publication type | USER-NOTES: {"Ayobami"=>["Check authors description of sexual victimization"]}
Exposure to Violence Across Multiple Sites Among Young South African Adolescents	Kaminer, D and Du Plessis, B and Hardy, A and Benjamin, A	RAYYAN-INCLUSION: {"Adebukunola O."=>"Excluded", "Ayobami"=>"Excluded"} | RAYYAN-EXCLUSION-REASONS: wrong outcome,wrong publication type
Violent trauma among child and adolescent girls: current knowledge and implications for clinicians	Kaminer, D and Seedat, S and Lockhat, R and Stein, DJ	RAYYAN-INCLUSION: {"Adebukunola O."=>"Excluded", "Ayobami"=>"Excluded"} | RAYYAN-EXCLUSION-REASONS: wrong outcome
Intersections between polyvictimisation and mental health among adolescents in five urban disadvantaged settings: the role of gender	Kamndaya, M and Pisa, PT and Chersich, MF and Decker, MR and Olumide, A and Acharya, R and Cheng, Y and Brahmbhatt, H and Delany-Moretlwe, S	RAYYAN-INCLUSION: {"Adebukunola O."=>"Excluded", "Ayobami"=>"Excluded"} | RAYYAN-EXCLUSION-REASONS: wrong outcome,wrong publication type
Moderators of treatment response to trauma-focused cognitive behavioral therapy among youth in Zambia.	Kane JC and Murray LK and Cohen J and Dorsey S and Skavenski van Wyk S and Galloway Henderson J and Imasiku M and Mayeya J and Bolton P	RAYYAN-INCLUSION: {"Adebukunola O."=>"Excluded", "Ayobami"=>"Excluded"} | RAYYAN-EXCLUSION-REASONS: wrong outcome,wrong publication type
The dimensions, perfidy and ramifications of teenage pregnancies with examples from a few countries of the globe. A literature review	Kang'ethe, S.M. and Khayundi, F.	Export Date: 26 June 2025; Cited By: 3 | RAYYAN-INCLUSION: {"Adebukunola O."=>"Excluded", "Ayobami"=>"Excluded"} | RAYYAN-EXCLUSION-REASONS: wrong outcome,wrong publication type
Impacts of multisectoral cash plus programs after four years in an urban informal settlement: Adolescent Girls Initiative-Kenya (AGI-K) randomized trial	Kangwana, B and Austrian, K and Soler-Hampejsek, E and Maddox, N and Sapire, RJ and Wado, YD and Abuya, B and Muluve, E and Mbushi, F and Koech, J and Maluccio, JA	RAYYAN-INCLUSION: {"Adebukunola O."=>"Excluded", "Ayobami"=>"Excluded"} | RAYYAN-EXCLUSION-REASONS: wrong outcome,wrong study design,wrong publication type
Sociocultural factors contributing to teenage pregnancy in Zomba district, Malawi.	Kaphagawani, Nanzen Caroline and Kalipeni, Ezekiel	RAYYAN-INCLUSION: {"Adebukunola O."=>"Excluded", "Ayobami"=>"Excluded", "Ayobami"=>"Excluded"} | RAYYAN-EXCLUSION-REASONS: wrong outcome,wrong population,wrong publication type
Prevalence of intimate partner violence and abuse and associated factors among women enrolled into a cluster randomised trial in northwestern Tanzania	Kapiga, S. and Harvey, S. and Muhammad, A.K. and StÃ¶ckl, H. and Mshana, G. and Hashim, R. and Hansen, C. and Lees, S. and Watts, C.	Export Date: 26 June 2025; Cited By: 116; Correspondence Address: S. Kapiga; Mwanza Intervention Trials Unit, Mwanza, Tanzania; email: Saidi.Kapiga@lshtm.ac.uk | RAYYAN-INCLUSION: {"Adebukunola O."=>"Excluded", "Ayobami"=>"Excluded"} | RAYYAN-EXCLUSION-REASONS: wrong outcome,wrong publication type
Husband's control and sexual coercion within marriage: findings from a population-based survey in Egypt.	Kaplan RL and Khawaja M and Linos N	RAYYAN-INCLUSION: {"Adebukunola O."=>"Excluded", "Ayobami"=>"Excluded"} | RAYYAN-EXCLUSION-REASONS: wrong outcome,wrong publication type
Cumulative traumas and risk thresholds: 12-month ptsd in the world mental health (WMH) surveys	Karam, E.G. and Friedman, M.J. and Hill, E.D. and Kessler, R.C. and McLaughlin, K.A. and Petukhova, M. and Sampson, L. and Shahly, V. and Angermeyer, M.C. and Bromet, E.J. and De Girolamo, G. and De Graaf, R. and Demyttenaere, K. and Ferry, F. and Florescu, S.E. and Haro, J.M. and He, Y. and Karam, A.N. and Kawakami, N. and Kovess-Masfety, V. and Medina-Mora, M.E. and Browne, M.A.O. and Posada-Vi…	Export Date: 26 June 2025; Cited By: 372; Correspondence Address: K.C. Koenen; Department of Epidemiology, Mailman School of Public Health, Columbia University, New York, NY 10032, 722 West 168th Street, United States; email: kck5@mail.cumc.columbia.edu; CODEN: DEANF | RAYYAN-INCLUSION: {"Adebukunola O."=>"Excluded", "Ayobami"=>"Excluded"} | RAYYAN-EXCLUSION-REASONS: wrong outcome,wrong publicati…
Intimate partner violence against women in eastern Uganda: implications for HIV prevention.	Karamagi CA and Tumwine JK and Tylleskar T and Heggenhougen K	RAYYAN-INCLUSION: {"Adebukunola O."=>"Excluded", "Ayobami"=>"Excluded"} | RAYYAN-EXCLUSION-REASONS: wrong outcome,wrong publication type
Self-injury in hospitalized patients: Concerning 19 cases	Karrouri, R	RAYYAN-INCLUSION: {"Adebukunola O."=>"Excluded", "Ayobami"=>"Excluded"} | RAYYAN-EXCLUSION-REASONS: wrong outcome,wrong publication type
Victimization and PTSD in A Rural Kenyan Youth Sample.	Karsberg SH and Elklit A	RAYYAN-INCLUSION: {"Adebukunola O."=>"Excluded", "Ayobami"=>"Excluded"} | RAYYAN-EXCLUSION-REASONS: wrong outcome,wrong publication type
Association between sexual violence and unintended pregnancy among married women in Zambia.	Kasonde ME and Bwalya BB and Nyirenda ET and Mapoma CC and Sikaluzwe M and Chimpinde K and Songolo GI	RAYYAN-INCLUSION: {"Adebukunola O."=>"Excluded", "Ayobami"=>"Excluded"} | RAYYAN-EXCLUSION-REASONS: wrong outcome,wrong publication type
Modern contraceptive utilization and associated factors among street working reproductive age women in Ethiopia: A systematic review and meta-analysis	Kassa, B.G. and Demilew, B.C. and Beyene, F.Y. and Belay, H.G.	Export Date: 26 June 2025; Cited By: 0; Correspondence Address: B.G. Kassa; Department of Midwifery, College of Health Sciences, Debre Tabor University, Debre Tabor, Ethiopia; email: bekalugetnet947@gmail.com; CODEN: POLNC | RAYYAN-INCLUSION: {"Adebukunola O."=>"Excluded", "Ayobami"=>"Excluded"} | RAYYAN-EXCLUSION-REASONS: wrong study design,wrong publication type
HIV incidence estimation among female sex workers in South Africa: a multiple methods analysis of cross-sectional survey data.	Kassanjee R and Welte A and Otwombe K and Jaffer M and Milovanovic M and Hlongwane K and Puren AJ and Hill N and Mbowane V and Dunkle K and Gray G and Abdullah F and Jewkes R and Coetzee J	RAYYAN-INCLUSION: {"Adebukunola O."=>"Excluded", "Ayobami"=>"Excluded"} | RAYYAN-EXCLUSION-REASONS: wrong outcome,wrong publication type
Violence against girls during COVID-19 pandemic and associated factors in Gondar city, North West Ethiopia	Kassie, A. and Handebo, S. and Adugna, A. and Shitu, K.	Export Date: 26 June 2025; Cited By: 5; Correspondence Address: A. Kassie; Department of Health Education and Behavioral Sciences, Institute of Public Health, College of Medicine and Health Sciences, University of Gondar, Gondar, Ethiopia; email: kassieayenew@gmail.com; CODEN: EPINE | RAYYAN-INCLUSION: {"Adebukunola O."=>"Excluded", "Ayobami"=>"Excluded"} | RAYYAN-EXCLUSION-REASONS: wrong outcome…
Experiences of gender-based violence among women in sub-Saharan Africa: identifying evidence for intervention and public health priorities.	Katende-Kyenda LN and Ani JI	RAYYAN-INCLUSION: {"Adebukunola O."=>"Excluded", "Ayobami"=>"Excluded"} | RAYYAN-EXCLUSION-REASONS: wrong outcome,wrong publication type
A Qualitative Analysis of Factors Influencing HPV Vaccine Uptake in Soweto, South Africa among Adolescents and Their Caregivers	Katz, IT and Nkala, B and Dietrich, J and Wallace, M and Bekker, LG and Pollenz, K and Bogart, LM and Wright, AA and Tsai, AC and Bangsberg, DR and Gray, GE	RAYYAN-INCLUSION: {"Adebukunola O."=>"Excluded", "Ayobami"=>"Excluded"} | RAYYAN-EXCLUSION-REASONS: wrong outcome,wrong publication type
"We are responsible for the violence, and prevention is up to us": a qualitative study of perceived risk factors for gender-based violence among Ethiopian university students.	Kaufman MR and Williams AM and Grilo G and Marea CX and Fentaye FW and Gebretsadik LA and Yedenekal SA	RAYYAN-INCLUSION: {"Adebukunola O."=>"Excluded", "Ayobami"=>"Excluded"} | RAYYAN-EXCLUSION-REASONS: wrong outcome,wrong publication type
Exploring drivers and prevention strategies for sexual violence among adolescent girls and young women in Kicukiro, Rwanda.	Kawonga WP and Livingstone SM and Ndaimani A and Sibomana JP and Waka TY and Mhlanga M and Mclellan A	RAYYAN-INCLUSION: {"Adebukunola O."=>"Excluded", "Ayobami"=>"Excluded"} | RAYYAN-EXCLUSION-REASONS: wrong outcome
Prevalence and factors associated with sexual violence among women aged 15â€“49 years in rural Uganda: evidence from the Uganda Demographic and Health Survey 2016	Kawuki, J. and Sserwanja, Q. and Mukunya, D. and Sepenu, A.S. and Musaba, M.W.	Export Date: 26 June 2025; Cited By: 15; Correspondence Address: J. Kawuki; Centre for Health Behaviours Research, Jockey Club School of Public Health and Primary Care, The Chinese University of Hong Kong, China; email: Joseks256@gmail.com; CODEN: PUHEA | RAYYAN-INCLUSION: {"Adebukunola O."=>"Excluded", "Ayobami"=>"Excluded"} | RAYYAN-EXCLUSION-REASONS: wrong outcome,wrong population
Domestic violence among women seeking post-abortion care	Kaye, D.	Export Date: 26 June 2025; Cited By: 17; Correspondence Address: D. Kaye; Department of Obstetrics, Makerere University Medical School, Kampala, PO Box 7072, Uganda; email: aogu@africaonline.co.ug; CODEN: IJGOA | RAYYAN-INCLUSION: {"Adebukunola O."=>"Excluded", "Ayobami"=>"Excluded"} | RAYYAN-EXCLUSION-REASONS: wrong outcome,wrong publication type
'If your husband doesn't humiliate you, other people won't': Gendered attitudes towards sexual violence in eastern Democratic Republic of Congo	Kelly, J. and Kabanga, J. and Cragin, W. and Alcayna-Stevens, L. and Haider, S. and Vanrooyen, M.J.	Export Date: 26 June 2025; Cited By: 83; Correspondence Address: J. Kelly; Harvard Humanitarian Initiative, Harvard School of Public Health, Harvard University, Cambridge, MA, United States; email: jkelly@hsph.harvard.edu | RAYYAN-INCLUSION: {"Adebukunola O."=>"Excluded", "Ayobami"=>"Excluded"} | RAYYAN-EXCLUSION-REASONS: wrong outcome,wrong publication type
The relationship between menstrual hygiene management, practices, and school absenteeism among adolescent girls in Johannesburg, South Africa	Khamisa, N. and Nanji, N. and Tshuma, N. and Kagura, J.	Export Date: 26 June 2025; Cited By: 2; Correspondence Address: N. Khamisa; Division of Health and Society, School of Public Health, Faculty of Health Sciences, University of the Witwatersrand, Johannesburg, South Africa; email: natasha.khamisa@wits.ac.za | RAYYAN-INCLUSION: {"Adebukunola O."=>"Excluded", "Ayobami"=>"Excluded"} | RAYYAN-EXCLUSION-REASONS: wrong outcome,wrong publication type
Prevalence and risk factors for child labour and violence against children in Egypt using Bayesian geospatial modelling with multiple imputation.	Khatab K and Raheem MA and Sartorius B and Ismail M	RAYYAN-INCLUSION: {"Adebukunola O."=>"Excluded", "Ayobami"=>"Excluded"} | RAYYAN-EXCLUSION-REASONS: wrong outcome,wrong publication type
Sexual violence among female survivors in Goma, in the Democratic Republic of the Congo: epidemiology, clinical features, and circumstances of occurrence	Kiakuvue, Y.N. and Kanyere, F.S. and Mukubu, D.M. and Ruhindiza, B.M. and Mukuku, O.	Export Date: 26 June 2025; Cited By: 1; Correspondence Address: O. Mukuku; Institut SupÃ©rieur Des Techniques MÃ©dicales, Lubumbashi, Democratic Republic Congo; email: oliviermukuku@yahoo.fr | RAYYAN-INCLUSION: {"Adebukunola O."=>"Excluded", "Ayobami"=>"Excluded"} | RAYYAN-EXCLUSION-REASONS: wrong outcome,wrong publication type
A study on sexual violence among women in Northern Ethiopia's 2022 conflict: mixed methods	Kidie, AA and Masresha, SA and Ayal, BG and Mekuria, K and Kodo, TK and Boye, AT and Tiruneh, MG and Bizuneh, FK and Fenta, ET	RAYYAN-INCLUSION: {"Adebukunola O."=>"Excluded", "Ayobami"=>"Excluded"} | RAYYAN-EXCLUSION-REASONS: wrong outcome,wrong population
Childhood adversity increases the risk of onward transmission from perinatal HIV-infected adolescents and youth in South Africa	Kidman, R and Nachman, S and Dietrich, J and Liberty, A and Violari, A	RAYYAN-INCLUSION: {"Adebukunola O."=>"Excluded", "Ayobami"=>"Excluded"} | RAYYAN-EXCLUSION-REASONS: wrong outcome,wrong publication type
Dating violence against HIV-infected youth in South Africa: Associations with sexual risk behavior, medication adherence, and mental health	Kidman, R. and Violari, A.	Export Date: 26 June 2025; Cited By: 35; Correspondence Address: R. Kidman; Department of Family, Population and Preventative Medicine, Stony Brook University, Health Sciences Center, Stony Brook, Level 3, 11794, United States; email: rachel.kidman@stonybrook.edu; CODEN: JJASF | RAYYAN-INCLUSION: {"Adebukunola O."=>"Excluded", "Ayobami"=>"Excluded"} | RAYYAN-EXCLUSION-REASONS: wrong outcome,wrong…
HIV infection among internally displaced women and women residing in river populations along the congo river, democratic republic of Congo	Kim, A.A. and Malele, F. and Kaiser, R. and Mama, N. and Kinkela, T. and Mantshumba, J.-C. and Hynes, M. and De Jesus, S. and Musema, G. and Kayembe, P.K. and Hawkins Reed, K. and Diaz, T.	Export Date: 26 June 2025; Cited By: 32; Correspondence Address: A. A. Kim; Global AIDS Program, National Center for HIV, Hepatitis, STD, and TB Prevention, US Centers for Disease Control and Prevention, Atlanta, GA 30333, 1600 Clifton Rd., United States; email: aakim@cdc.gov; CODEN: AIBEF | RAYYAN-INCLUSION: {"Adebukunola O."=>"Excluded", "Ayobami"=>"Excluded"} | RAYYAN-EXCLUSION-REASONS: wrong …
Factors associated with depression among adolescents living with HIV in Malawi	Kim, M.H. and Mazenga, A.C. and Yu, X. and Devandra, A. and Nguyen, C. and Ahmed, S. and Kazembe, P.N. and Sharp, C.	Export Date: 26 June 2025; Cited By: 102; Correspondence Address: M.H. Kim; Baylor College of Medicine International Paediatric AIDS Initiative, Texas Children's Hospital, Houston, United States; email: mhkim@bcm.edu; CODEN: BPMSC | RAYYAN-INCLUSION: {"Adebukunola O."=>"Excluded", "Ayobami"=>"Excluded"} | RAYYAN-EXCLUSION-REASONS: wrong outcome,wrong publication type
Substance abuse and behavioral correlates of sexual assault among South African adolescents.	King G and Flisher AJ and Noubary F and Reece R and Marais A and Lombard C	RAYYAN-INCLUSION: {"Adebukunola O."=>"Excluded", "Ayobami"=>"Excluded"} | RAYYAN-EXCLUSION-REASONS: wrong outcome,wrong publication type
Pre-exposure prophylaxis uptake and early continuation among pregnant and post-partum women within maternal and child health clinics in Kenya: results from an implementation programme	Kinuthia, J. and Pintye, J. and Abuna, F. and Mugwanya, K.K. and Lagat, H. and Onyango, D. and Begnel, E. and Dettinger, J. and Baeten, J.M. and John-Stewart, G. and Aquino, A.C. and Ochieng, S.J. and Lipesa, A.M. and Naidu, A.L. and Kamau, A. and Njoroge, A.W. and Okeah, B.O. and Makabwa, C.B. and Atieno, C.C. and Ireri, C.K. and Ojowi, D.A. and Lubembe, E.S. and Mukenyi, E. and Kephas, E.J.A. a…	Export Date: 26 June 2025; Cited By: 120; Correspondence Address: J. Kinuthia; Department of Global Health, University of Washington, Seattle, 98104, United States; email: kinuthia@uw.edu | RAYYAN-INCLUSION: {"Adebukunola O."=>"Excluded", "Ayobami"=>"Excluded"} | RAYYAN-EXCLUSION-REASONS: wrong outcome,wrong publication type
Psychiatric disorders and psychosocial correlates of high HIV risk sexual behaviour in war-affected Eastern Uganda	Kinyanda, E. and Weiss, H.A. and Mungherera, M. and Onyango-Mangen, P. and Ngabirano, E. and Kajungu, R. and Kagugube, J. and Muhwezi, W. and Muron, J. and Patel, V.	Export Date: 26 June 2025; Cited By: 18; Correspondence Address: E. Kinyanda; Mental Health Project, MRC/UVRI Uganda Research Unit on AIDS, Entebbe, Uganda; email: Eugene.Kinyanda@mrcuganda.org; CODEN: AIDCE | RAYYAN-INCLUSION: {"Adebukunola O."=>"Excluded", "Ayobami"=>"Excluded"} | RAYYAN-EXCLUSION-REASONS: wrong outcome,wrong publication type
Paper: violence, abuse and exploitation among trafficked women and girls: a mixed-methods study in Nigeria and Uganda	Kiss, L and Fotheringhame, D and Kyegombe, N and McAlpine, A and Abilio, L and Kyamulabi, A and Walakira, EJ and Devries, K and Tanton, C	RAYYAN-INCLUSION: {"Adebukunola O."=>"Excluded", "Ayobami"=>"Excluded"} | RAYYAN-EXCLUSION-REASONS: wrong outcome,wrong population,wrong study design
Magnitude of female child sexual abuse in Ethiopia: A systematic review and meta-analysis.	Kitil GW and Dinagde DD and Butta FW and Tola MA and Feyisa GT and Marami SN and Jifar WW and Dube GN and Shibabaw AA and Gebeyehu CD and Chereka AA	RAYYAN-INCLUSION: {"Adebukunola O."=>"Excluded", "Ayobami"=>"Excluded"} | RAYYAN-EXCLUSION-REASONS: wrong study design,wrong publication type
Unveiling the nexus between maltreatment of smallholder youth farmers and agricultural productivity in Tanzania	Kitole, FA and Ojo, TO and Mkuna, EJ	RAYYAN-INCLUSION: {"Adebukunola O."=>"Excluded", "Ayobami"=>"Excluded"} | RAYYAN-EXCLUSION-REASONS: wrong outcome,wrong publication type
Complex trauma symptoms in former ugandan child soldiers	Klasen, F. and Gehrke, J. and Metzner, F. and Blotevogel, M. and Okello, J.	Export Date: 26 June 2025; Cited By: 19; Correspondence Address: F. Klasen; Department of Child, Adolescent Psychiatry, Psychotherapy, and Psychosomatics, University Medical Centre of Hamburg, 20246 Hamburg, Martinistrasse 52, Germany; email: f.klasen@uke.de; CODEN: JAMTF | RAYYAN-INCLUSION: {"Adebukunola O."=>"Excluded", "Ayobami"=>"Excluded"} | RAYYAN-EXCLUSION-REASONS: wrong outcome,wrong publ…
Childhood adversity in a youth psychiatric population: prevalence and associated mental health problems	Knipschild, R and Hein, I and Pieters, S and Lindauer, R and Bicanic, IAE and Staal, W and de Jongh, A and Klip, H	RAYYAN-INCLUSION: {"Adebukunola O."=>"Excluded", "Ayobami"=>"Excluded"} | RAYYAN-EXCLUSION-REASONS: wrong outcome,wrong publication type
Insights into perceptions, responses, and challenges experienced by women and girls' survivors of sexual violence and their communities in rural Guinea, 2020	KoliÃ©, D and Sow, A and Ghesquiere, G and Van Bastelaere, S and Sandouno, M and Diallo, TS and Soropogui, S and Barry, Y and Fofana, TO and Camara, BS and SidibÃ©, S and Delvaux, T and Delamou, A	RAYYAN-INCLUSION: {"Adebukunola O."=>"Excluded", "Ayobami"=>"Excluded"} | RAYYAN-EXCLUSION-REASONS: wrong outcome
Verbal abuse during pregnancy increases frequency of newborn hearing screening referral: The Japan Environment and Children's Study	Komori, K and Komori, M and Eitoku, M and Muchanga, SMJ and Ninomiya, H and Kobayashi, T and Suganuma, N and Kawamoto, T and Saito, H and Kishi, R and Yaegashi, N and Hashimoto, K and Mori, C and Ito, S and Yamagata, Z and Inadera, H and Kamijima, M and Nakayama, T and Iso, H and Shima, M and Hirooka, Y and Suganuma, N and Kusuhara, K and Katoh, T and Japan Environm Childrens Study	RAYYAN-INCLUSION: {"Adebukunola O."=>"Excluded", "Ayobami"=>"Excluded"} | RAYYAN-EXCLUSION-REASONS: wrong outcome,wrong publication type
Knowledge and Social Aspects of Minors Sexual Abuse in Two Communes in Southern Benin: A Study Conducted on Social Workers and Parents of Children	Kossouoh, E. and Sossa, C. and Kpatchavi, A. and Aguemon, B.	Export Date: 26 June 2025; Cited By: 0 | RAYYAN-INCLUSION: {"Adebukunola O."=>"Excluded", "Ayobami"=>"Excluded"} | RAYYAN-EXCLUSION-REASONS: wrong outcome,wrong publication type
Pregnant adolescents' lived experiences and coping strategies in peri-urban district in Southern Ghana	Kotoh, AM and Amekudzie, BS and Opoku-Mensah, K and Baku, EA and Glozah, FN	RAYYAN-INCLUSION: {"Adebukunola O."=>"Excluded", "Ayobami"=>"Excluded"} | RAYYAN-EXCLUSION-REASONS: wrong outcome
Childhood trauma, personality disorders symptoms and current major depressive disorder in Togo	Kounou, K.B. and Bui, E. and Dassa, K.S. and Hinton, D. and Fischer, L. and Djassoa, G. and Birmes, P. and Schmitt, L.	Export Date: 26 June 2025; Cited By: 29; Correspondence Address: E. Bui; UniversitÃ© de Toulouse, UPS, HÃ´pital Casselardit, 31059 Toulouse Cedex 9, 170 av. de Casselardit, France; email: tebui@partners.org; CODEN: SPPEE | RAYYAN-INCLUSION: {"Adebukunola O."=>"Excluded", "Ayobami"=>"Excluded"} | RAYYAN-EXCLUSION-REASONS: wrong outcome,wrong publication type
Risk factors for intimate partner violence in women in the Rakai Community Cohort Study, Uganda, from 2000 to 2009	Kouyoumdjian, FG and Calzavara, LM and Bondy, SJ and O'Campo, P and Serwadda, D and Nalugoda, F and Kagaayi, J and Kigozi, G and Wawer, M and Gray, R	RAYYAN-INCLUSION: {"Adebukunola O."=>"Excluded", "Ayobami"=>"Excluded"} | RAYYAN-EXCLUSION-REASONS: wrong outcome,wrong population,wrong publication type
Religiosity,Conservatism, and Acceptability of Anti-Female Spousal Violence in Egypt.	Kposowa AJ and Aly Ezzat D	RAYYAN-INCLUSION: {"Adebukunola O."=>"Excluded", "Ayobami"=>"Excluded"} | RAYYAN-EXCLUSION-REASONS: wrong outcome,wrong publication type
The effects of intimate partner violence on women's risk of HIV acquisition and engagement in the HIV treatment and care cascade: a pooled analysis of nationally representative surveys in sub-Saharan Africa	Kuchukhidze, S. and Panagiotoglou, D. and Boily, M.-C. and DiabatÃ©, S. and Eaton, J.W. and Mbofana, F. and Sardinha, L. and Schrubbe, L. and StÃ¶ckl, H. and Wanyenze, R.K. and Maheu-Giroux, M.	Export Date: 26 June 2025; Cited By: 35; Correspondence Address: M. Maheu-Giroux; Department of Epidemiology and Biostatistics, School of Population and Global Health, McGill University, MontrÃ©al, H3A 1G1, Canada; email: mathieu.maheu-giroux@mcgill.ca | RAYYAN-INCLUSION: {"Adebukunola O."=>"Excluded", "Ayobami"=>"Excluded"} | RAYYAN-EXCLUSION-REASONS: wrong outcome,wrong publication type
Age-disparate relationships at first sex and reproductive autonomy, empowerment, and sexual violence among adolescent girls and young women in Rwanda.	Kunesh J and HÃ©mono R and Gatare E and Kayitesi L and Packel L and Hope R and McCoy SI	RAYYAN-INCLUSION: {"Adebukunola O."=>"Excluded", "Ayobami"=>"Excluded"} | RAYYAN-EXCLUSION-REASONS: wrong study design | USER-NOTES: {"Ayobami"=>["check non-consensual"]}
Prevalence and Correlates of Sexual abuse among Female Out-of- School Adolescents in Iwaya Community, Lagos State, Nigeria.	Kunnuji, Michael O. N. and Esiet, Adenike	Accession Number: 109183515. Language: English. Entry Date: 20150902. Revision Date: 20150902. Publication Type: Journal Article; research; tables/charts. Journal Subset: Africa; Biomedical; Peer Reviewed. Grant Information: This work was supported by the Ford Foundation (grant number 1100 â€“ 0708).. NLM UID: 9712263. | RAYYAN-INCLUSION: {"Adebukunola O."=>"Excluded", "Ayobami"=>"Excluded"} | RA…
Depressive Symptoms, Alcohol and Drug Use, and Physical and Sexual Abuse Among Men Who Have Sex with Men in Kisumu, Kenya: The Anza Mapema Study	Kunzweiler, C.P. and Bailey, R.C. and Okall, D.O. and Graham, S.M. and Mehta, S.D. and Otieno, F.O.	Export Date: 26 June 2025; Cited By: 27; Correspondence Address: C.P. Kunzweiler; Division of Epidemiology and Biostatistics, School of Public Health, University of Illinois at Chicago, Chicago, 1603 W Taylor St. (M/C 923), Room 917, 60612, United States; email: ckunzwe2@uic.edu; CODEN: AIBEF | RAYYAN-INCLUSION: {"Adebukunola O."=>"Excluded", "Ayobami"=>"Excluded"} | RAYYAN-EXCLUSION-REASONS: wro…
Factors Associated with Prevalent HIV Infection among Kenyan MSM: The Anza Mapema Study	Kunzweiler, C.P. and Bailey, R.C. and Okall, D.O. and Graham, S.M. and Mehta, S.D. and Otieno, F.O.	Export Date: 26 June 2025; Cited By: 29; Correspondence Address: C.P. Kunzweiler; Division of Epidemiology and Biostatistics, School of Public Health, University of Illinois at Chicago, Chicago, 1603 West, Taylor Street (M/C 923), Room 917, 60612, United States; email: ckunzwe2@uic.edu; CODEN: JJASF | RAYYAN-INCLUSION: {"Adebukunola O."=>"Excluded", "Ayobami"=>"Excluded"} | RAYYAN-EXCLUSION-REASO…
Acceptability, Feasibility, and Preliminary Efficacy of Schools Championing Safe South Africa, a Social Norms Intervention to Prevent HIV Risk Behavior and Perpetration of Intimate Partner Violence Among Teenage Boys	Kuo, C and Harrison, A and Orchowski, LM and Sikweyiya, Y and Berkowitz, A and Adrian, H and Gana, N and Rasmeni, A and Appollis, TM and Nevhungoni, P and Mathews, C	RAYYAN-INCLUSION: {"Adebukunola O."=>"Excluded", "Ayobami"=>"Excluded"} | RAYYAN-EXCLUSION-REASONS: wrong outcome,wrong publication type
Perpetration of sexual aggression among adolescents in South Africa	Kuo, C and Mathews, C and LoVette, A and Harrison, A and Orchowski, L and Pellowski, JA and Atujuna, M and Stein, DJ and Brown, LK	RAYYAN-INCLUSION: {"Adebukunola O."=>"Excluded", "Ayobami"=>"Excluded"} | RAYYAN-EXCLUSION-REASONS: wrong study design
Predictors of Resilience Among Adolescent Girls and Young Women Who Have Experienced Intimate Partner Violence and Sexual Violence in South Africa.	Kuo, Caroline and LoVette, Ashleigh and Slingers, Nevilene and Mathews, Catherine	Accession Number: 158199535. Language: English. Entry Date: 20220816. Revision Date: 20220816. Publication Type: Journal Article; research; tables/charts. Journal Subset: Peer Reviewed; Public Health; USA. Instrumentation: Multidimensional Scale of Perceived Social Support (MSPSS); Drug Use Disorders Identification Test (DUDIT); Connor-Davidson Resilience Scale (CD-RISC); Alcohol Use Disorders Id…
HIV Risk among Pregnant Teenagers with a History of Interpersonal Violence	Kuo, CC and Zlotnick, C and Raker, C and Tzilos, G and Phipps, MG	RAYYAN-INCLUSION: {"Adebukunola O."=>"Excluded", "Ayobami"=>"Excluded"} | RAYYAN-EXCLUSION-REASONS: wrong outcome,wrong publication type
Effects of education and age on the experience of youth violence in a very low-resource setting: a fixed-effects analysis in rural Burkina Faso	Kuunibe, N and Bountogo, M and Ouermi, L and SiÃ©, A and BÃ¤rnighausen, T and Harling, G	RAYYAN-INCLUSION: {"Adebukunola O."=>"Excluded", "Ayobami"=>"Excluded"} | RAYYAN-EXCLUSION-REASONS: wrong publication type
Empowerment, intimate partner violence and skilled birth attendance among women in rural Uganda.	Kwagala B and Nankinga O and Wandera SO and Ndugga P and Kabagenyi A	RAYYAN-INCLUSION: {"Adebukunola O."=>"Excluded", "Ayobami"=>"Excluded"} | RAYYAN-EXCLUSION-REASONS: wrong outcome
Community perspectives on the extent to which transactional sex is viewed as sexual exploitation in Central Uganda	Kyegombe, N and Meiksin, R and Namakula, S and Mulindwa, J and Muhumuza, R and Wamoyi, J and Heise, L and Buller, AM	RAYYAN-INCLUSION: {"Adebukunola O."=>"Excluded", "Ayobami"=>"Excluded"} | RAYYAN-EXCLUSION-REASONS: wrong outcome,wrong publication type
Sexual health of adolescent girls and young women in Central Uganda: exploring perceived coercive aspects of transactional sex	Kyegombe, N and Meiksin, R and Wamoyi, J and Heise, L and Stoebenau, K and Buller, AM	RAYYAN-INCLUSION: {"Adebukunola O."=>"Excluded", "Ayobami"=>"Excluded"} | RAYYAN-EXCLUSION-REASONS: wrong study design,wrong publication type
Depression and suicidal ideation among undergraduates in state tertiary institutions in Lagos Nigeria.	Ladi-Akinyemi T' and Okpue AP and Onigbinde OA and Okafor IP and Akodu B and Odeyemi K	RAYYAN-INCLUSION: {"Adebukunola O."=>"Excluded", "Ayobami"=>"Excluded"} | RAYYAN-EXCLUSION-REASONS: wrong outcome,wrong publication type
Alleged cases of sexual assault reported to two Addis Ababa hospitals.	Lakew Z	RAYYAN-INCLUSION: {"Adebukunola O."=>"Excluded", "Ayobami"=>"Excluded"} | RAYYAN-EXCLUSION-REASONS: wrong outcome
Child sexual abuse in sub-Saharan Africa: a literature review.	Lalor K	RAYYAN-INCLUSION: {"Adebukunola O."=>"Excluded", "Ayobami"=>"Excluded"} | RAYYAN-EXCLUSION-REASONS: wrong study design,wrong publication type
Child sexual abuse in Tanzania and Kenya.	Lalor K	RAYYAN-INCLUSION: {"Adebukunola O."=>"Excluded", "Ayobami"=>"Excluded"} | RAYYAN-EXCLUSION-REASONS: wrong study design,wrong publication type
Methadone treatment for HIV prevention- Feasibility, retention, and predictors of attrition in Dar es Salaam, Tanzania: A Retrospective cohort study	Lambdin, B.H. and Masao, F. and Chang, O. and Kaduri, P. and Mbwambo, J. and Magimba, A. and Sabuni, N. and Bruce, R.D.	Export Date: 26 June 2025; Cited By: 31; Correspondence Address: B.H. Lambdin; Pangaea Global AIDS Foundation, Oakland, CA 94612, 436 14th St, Ste 920, United States; email: blambdin@pgaf.org; CODEN: CIDIE | RAYYAN-INCLUSION: {"Adebukunola O."=>"Excluded", "Ayobami"=>"Excluded"} | RAYYAN-EXCLUSION-REASONS: wrong outcome,wrong publication type
The school participation effect: investigating violence and formal education among girls in the Democratic Republic of the Congo	Landis, D and Yu, G and Tanner, S and Karungu, C and Mallinga, PA and Falb, K and Stark, L	RAYYAN-INCLUSION: {"Adebukunola O."=>"Excluded", "Ayobami"=>"Excluded"} | RAYYAN-EXCLUSION-REASONS: wrong outcome,wrong publication type
A qualitative investigation of the perceived role of peers in influencing substance use among youth in Monrovia, Liberia	Lange, BCL and Pullen, SJ and Petruzzi, LJ and Parnarouskis, L and Dominguez, S and Harris, B and Quiterio, N and Fernandez, PJ and Lekpeh, G and Slopadoe, SP and Henderson, DC and Borba, CPC	RAYYAN-INCLUSION: {"Adebukunola O."=>"Excluded", "Ayobami"=>"Excluded"} | RAYYAN-EXCLUSION-REASONS: wrong outcome,wrong publication type
Which groups are most affected by sexual violence? A disaggregated analysis by sex, age, and HIV-status of adolescents living in South Africa.	Langwenya N and Toska E and StÃ¶ckl H and Cluver L	RAYYAN-INCLUSION: {"Adebukunola O."=>"Excluded", "Ayobami"=>"Excluded"} | RAYYAN-EXCLUSION-REASONS: wrong outcome,wrong publication type
Intimate Partner Violence Among Adolescent Mothers Living With and Without HIV: A Pre- and During-COVID-19 South African Cohort Analysis	Langwenya, N and Toska, E and Stoeckl, H and Cluver, L	RAYYAN-INCLUSION: {"Adebukunola O."=>"Excluded", "Ayobami"=>"Excluded"} | RAYYAN-EXCLUSION-REASONS: wrong outcome,wrong publication type
Prevalence of and risk factors for hepatitis B and C viral co-infections in HIV infected children in Lagos, Nigeria	Lawal, M.A. and Adeniyi, O.F. and Akintan, P.E. and Salako, A.O. and Omotosho, O.S. and Temiye, E.O.	Export Date: 26 June 2025; Cited By: 17; Correspondence Address: M.A. Lawal; Department of Paediatrics, Lagos University Teaching Hospital, Lagos, Nigeria; email: shalomti@yahoo.com; CODEN: POLNC | RAYYAN-INCLUSION: {"Adebukunola O."=>"Excluded", "Ayobami"=>"Excluded"} | RAYYAN-EXCLUSION-REASONS: wrong outcome,wrong publication type
The association between child maltreatment and health risk behaviours and conditions throughout life in the Australian Child Maltreatment Study	Lawrence, D.M. and Hunt, A. and Mathews, B. and Haslam, D.M. and Malacova, E. and Dunne, M.P. and Erskine, H.E. and Higgins, D.J. and Finkelhor, D. and Pacella, R. and Meinck, F. and Thomas, H.J. and Scott, J.G.	Export Date: 26 June 2025; Cited By: 38; Correspondence Address: D.M. Lawrence; Curtin University, Perth, Australia; email: david.lawrence@curtin.edu.au; CODEN: MJAUA | RAYYAN-INCLUSION: {"Adebukunola O."=>"Excluded", "Ayobami"=>"Excluded"} | RAYYAN-EXCLUSION-REASONS: wrong outcome,wrong publication type
HIV Outcomes among Women Living with HIV Who Experienced Early Sexual Violence Across Four Sub-Saharan African Countries	Lee, C.-L. and Low, A. and Kreniske, P. and Mugurungi, O. and Ndagije, F. and Tenthani, L. and Abrams, E.J. and Teasdale, C.A.	Export Date: 26 June 2025; Cited By: 0; Correspondence Address: C.-L. Lee; North Vancouver, 120 Lonsdale Avenue, V7M 2E8, Canada; email: cgl2127@caa.columbia.edu; CODEN: JJASF | RAYYAN-INCLUSION: {"Adebukunola O."=>"Excluded", "Ayobami"=>"Excluded"} | RAYYAN-EXCLUSION-REASONS: wrong outcome,wrong publication type
Adverse Childhood Experiences and Associated Mental Distress and Suicide Risk: Results From the Zambia Violence Against Children Survey.	Lee, NaeHyung and Massetti, Greta M. and Perry, Elizabeth W. and Self-Brown, Shannon	Accession Number: 159580047. Language: English. Entry Date: 20221026. Revision Date: 20221026. Publication Type: Journal Article; research; tables/charts. Journal Subset: Peer Reviewed; Public Health; USA. NLM UID: 8700910. | RAYYAN-INCLUSION: {"Adebukunola O."=>"Excluded", "Ayobami"=>"Excluded"} | RAYYAN-EXCLUSION-REASONS: wrong outcome,wrong publication type
Intimate partner violence and its associated factors among pregnant women in Bale Zone, Southeast Ethiopia: A cross-sectional study.	Lencha B and Ameya G and Baresa G and Minda Z and Ganfure G	RAYYAN-INCLUSION: {"Adebukunola O."=>"Excluded", "Ayobami"=>"Excluded"} | RAYYAN-EXCLUSION-REASONS: wrong outcome,wrong publication type
The frequency and predictors of poly-victimisation of South African children and the role of schools in its prevention.	Leoschut L and Kafaar Z	RAYYAN-INCLUSION: {"Adebukunola O."=>"Excluded", "Ayobami"=>"Excluded"} | RAYYAN-EXCLUSION-REASONS: wrong outcome,wrong publication type
Alcohol Availability, Marketing, and Sexual Health Risk Amongst Urban and Rural Youth in South Africa.	Letsela, Lebohang and Weiner, Renay and Gafos, Mitzy and Fritz, Katherine	Accession Number: 134239118. Language: English. Entry Date: 20190125. Revision Date: 20220727. Publication Type: Journal Article; pictorial; research. Journal Subset: Biomedical; Continental Europe; Double Blind Peer Reviewed; Editorial Board Reviewed; Europe; Expert Peer Reviewed; Peer Reviewed; USA. NLM UID: 9712133. | RAYYAN-INCLUSION: {"Adebukunola O."=>"Excluded", "Ayobami"=>"Excluded"} | RA…
HIV/HCV co-infection and associated risk factors among injecting drug users in Dar es Salaam, Tanzania: Potential for HCV elimination	Leyna, G.H. and Makyao, N. and Mwijage, A. and Ramadhan, A. and Likindikoki, S. and Mizinduko, M. and Leshabari, M.T. and Moen, K. and Mmbaga, E.J.	Export Date: 26 June 2025; Cited By: 13; Correspondence Address: E.J. Mmbaga; Department of Epidemiology and Biostatistics, Muhimbili University of Health and Allied Sciences, Dar es Salaam, P.O. Box 65015, Tanzania; email: eliajelia@yahoo.co.uk | RAYYAN-INCLUSION: {"Adebukunola O."=>"Excluded", "Ayobami"=>"Excluded"} | RAYYAN-EXCLUSION-REASONS: wrong outcome,wrong publication type
Abuse and neglect among Ethiopian children and adolescents.	Lima NNR and de Moura Gabriel IW and Pires JP and Neto JC and da Silva JIM and JÃºnior JRM and Neto MLR	RAYYAN-INCLUSION: {"Adebukunola O."=>"Excluded", "Ayobami"=>"Excluded"} | RAYYAN-EXCLUSION-REASONS: wrong outcome,wrong publication type
Predictors of help-seeking behaviour among women exposed to violence in Nigeria: a multilevel analysis to evaluate the impact of contextual and individual factors.	Linos N and Slopen N and Berkman L and Subramanian SV and Kawachi I	RAYYAN-INCLUSION: {"Adebukunola O."=>"Excluded", "Ayobami"=>"Excluded"} | RAYYAN-EXCLUSION-REASONS: wrong outcome,wrong publication type
Influence of community social norms on spousal violence: a population-based multilevel study of Nigerian women.	Linos N and Slopen N and Subramanian SV and Berkman L and Kawachi I	RAYYAN-INCLUSION: {"Adebukunola O."=>"Excluded", "Ayobami"=>"Excluded"} | RAYYAN-EXCLUSION-REASONS: wrong outcome,wrong publication type
Rapid eye movement fragmentation, not slow-wave sleep, predicts neutral declarative memory consolidation in posttraumatic stress disorder	Lipinska, G. and Thomas, K.G.F.	Export Date: 26 June 2025; Cited By: 10; Correspondence Address: G. Lipinska; UCT Sleep Sciences and ACSENT Laboratory, Department of Psychology, University of Cape Town, Cape Town, South Africa; email: gosia.lipinska@uct.ac.za; CODEN: JSRSE | RAYYAN-INCLUSION: {"Adebukunola O."=>"Excluded", "Ayobami"=>"Excluded"} | RAYYAN-EXCLUSION-REASONS: wrong outcome,wrong publication type
Accelerators to reduce violence, HIV risk, and early pregnancy among adolescents and young people in Namibia: A cross-sectional analysis of the Violence Against Children & Youth Survey	Little, MT and Hertzog, L and Rudgard, WE and Toska, E and Banougnin, B and Yates, R and Chipanta, D and Annor, FB and Chiang, LR and Cluver, L	RAYYAN-INCLUSION: {"Adebukunola O."=>"Excluded", "Ayobami"=>"Excluded"} | RAYYAN-EXCLUSION-REASONS: wrong publication type
Corrigendum to "gender in obsessive-compulsive disorder: clinical and genetic findings" [Eur. Neuropsychopharmacol. 14 (2004) 105-113].	Lochner, C. and Hemmings, S.M. and Kinnear, C.J. and Moolman-Smook, J.C. and Corfield, V.A. and Knowles, J.A. and Niehaus, D.J. and Stein, D.J.	Export Date: 26 June 2025; Cited By: 25; Correspondence Address: C. Lochner; email: cla@sun.ac.az | RAYYAN-INCLUSION: {"Adebukunola O."=>"Excluded", "Ayobami"=>"Excluded"} | RAYYAN-EXCLUSION-REASONS: wrong outcome,wrong population,wrong publication type
Findings From the Todurujo na Kadurok (Empowering Youth) HIV Self-Testing and Edutainment Comic Randomized Controlled Trial With Refugee Youth in a Humanitarian Setting in Uganda	Logie, C.H. and Loutet, M.G. and Okumu, M. and MacKenzie, F. and Coelho, M. and Lukone, S.O. and Kisubi, N. and Malhi, A. and Kyambadde, P. and Mbuagbaw, L.	Export Date: 26 June 2025; Cited By: 0; Correspondence Address: C.H. Logie; Factor-Inwentash Faculty of Social Work, University of Toronto, Toronto, 246 Bloor Street W, 5S 1V4, Canada; email: carmen.logie@utoronto.ca | RAYYAN-INCLUSION: {"Adebukunola O."=>"Excluded", "Ayobami"=>"Excluded"} | RAYYAN-EXCLUSION-REASONS: wrong outcome,wrong publication type
Examining the substance use, violence, and HIV and AIDS (SAVA) syndemic among urban refugee youth in Kampala, Uganda: Cross-sectional survey findings	Logie, C.H. and Okumu, M. and Malama, K. and Mwima, S. and Hakiza, R. and Kiera, U.M. and Kyambadde, P.	Export Date: 26 June 2025; Cited By: 15; Correspondence Address: C.H. Logie; Factor-Inwentash Faculty of Social Work, University of Toronto, Toronto, Canada; email: carmen.logie@utoronto.ca | RAYYAN-INCLUSION: {"Adebukunola O."=>"Excluded", "Ayobami"=>"Excluded"} | RAYYAN-EXCLUSION-REASONS: wrong outcome,wrong publication type
Climate change, resource insecurities and sexual and reproductive health among young adolescents in Kenya: a multi-method qualitative inquiry	Logie, CH and Hasham, A and Kagunda, J and Evelia, H and Gachoki, C and Omondi, B and Wanjiru, M and Gittings, L and Van Borek, S and Newman, PA and Fuller-Thomson, E and Taing, L and Sternthal, I and Weiser, S and Hogg, R and Turan, J	RAYYAN-INCLUSION: {"Adebukunola O."=>"Excluded", "Ayobami"=>"Excluded"} | RAYYAN-EXCLUSION-REASONS: wrong outcome,wrong publication type
Young women who sell sex in Bangui, Central African Republic: a neglected group highly vulnerable to HIV	Longo, JD and Woromogo, SH and Diemer, HSC and Tekpa, G and Nambei, WS and GrÃ©senguet, G	RAYYAN-INCLUSION: {"Adebukunola O."=>"Excluded", "Ayobami"=>"Excluded"} | RAYYAN-EXCLUSION-REASONS: wrong outcome,wrong publication type
Association between severe drought and HIV prevention and care behaviors in Lesotho: A population-based survey 2016-2017	Low, A.J. and Frederix, K. and McCracken, S. and Manyau, S. and Gummerson, E. and Radin, E. and Davia, S. and Longwe, H. and Ahmed, N. and Parekh, B.	Accession Number: 134109258. Language: English. Entry Date: 20190115. Revision Date: 20200311. Publication Type: Journal Article; research. Journal Subset: Biomedical; Peer Reviewed; USA. Instrumentation: Impact of Events Scale (IES). Grant Information: /PEPFAR/PEPFAR/United States. NLM UID: 101231360. | RAYYAN-INCLUSION: {"Adebukunola O."=>"Excluded", "Ayobami"=>"Excluded"} | RAYYAN-EXCLUSION-RE…
Measuring progress from 1990 to 2017 and projecting attainment to 2030 of the health-related Sustainable Development Goals for 195 countries and territories: a systematic analysis for the Global Burden of Disease Study 2017	Lozano, R and Fullman, N and Abate, D and Abay, SM and Abbafati, C and Abbasi, N and Abbastabar, H and Abd-Allah, F and Abdela, J and Abdelalim, A and Abdel-Rahman, O and Abdi, A and Abdollahpour, I and Abdulkader, RS and Abebe, ND and Abebe, Z and Abejie, AN and Abera, SP and Abil, OZ and Aboyans, V and Abraha, HN and Abrham, AR and Abu-Raddad, LJ and Abu-Rmeileh, NM and Abyu, GY and Accrombessi…	RAYYAN-INCLUSION: {"Adebukunola O."=>"Excluded", "Ayobami"=>"Excluded"} | RAYYAN-EXCLUSION-REASONS: wrong study design,wrong publication type
"Prevention Alone Is Not Enough:" Stakeholders' Perspectives About School-based Child Sexual Abuse (CSA) Prevention Programs and CSA Research in China	Lu, MY and Barlow, J and Meinck, F and Wu, YM	RAYYAN-INCLUSION: {"Adebukunola O."=>"Excluded", "Ayobami"=>"Excluded"} | RAYYAN-EXCLUSION-REASONS: wrong outcome,wrong publication type
Use of AUDIT, and measures of drinking frequency and patterns to detect associations between alcohol and sexual behaviour in male sex workers in Kenya.	Luchters S and Geibel S and Syengo M and Lango D and King'ola N and Temmerman M and Chersich MF	RAYYAN-INCLUSION: {"Adebukunola O."=>"Excluded", "Ayobami"=>"Excluded"} | RAYYAN-EXCLUSION-REASONS: wrong outcome,wrong population,wrong publication type
The Effect of Economic Reliance, Stress, and Women's Employment Status on Intimate Partner Violence Risk Among Partnered Women in Burkina Faso and Kenya.	Luetke M and Kristiansen D	RAYYAN-INCLUSION: {"Adebukunola O."=>"Excluded", "Ayobami"=>"Excluded"} | RAYYAN-EXCLUSION-REASONS: wrong outcome,wrong publication type
Unveiling triple vulnerability among Mozambican female sex workers-Stigma, physical violence and sexual violence.	Luiz N and Muleia R and Abecasis A and Banze A and Langa D and SemÃ¡ Baltazar C	RAYYAN-INCLUSION: {"Adebukunola O."=>"Excluded", "Ayobami"=>"Excluded"} | RAYYAN-EXCLUSION-REASONS: wrong outcome,wrong population,wrong publication type
Sexual risk behaviours and sexual abuse in persons with severe mental illness in Uganda: a qualitative study.	Lundberg P and Johansson E and Okello E and Allebeck P and Thorson A	RAYYAN-INCLUSION: {"Adebukunola O."=>"Excluded", "Ayobami"=>"Excluded"} | RAYYAN-EXCLUSION-REASONS: wrong outcome,wrong publication type
Sexual Risk Behavior, Sexual Violence, and HIV in Persons With Severe Mental Illness in Uganda: Hospital-Based Cross-Sectional Study and National Comparison Data.	Lundberg P and Nakasujja N and Musisi S and Thorson AE and Cantor-Graae E and Allebeck P	RAYYAN-INCLUSION: {"Adebukunola O."=>"Excluded", "Ayobami"=>"Excluded"} | RAYYAN-EXCLUSION-REASONS: wrong outcome
Physical and Sexual Violence Affecting Female Sex Workers in Abidjan, CÃ´te d'Ivoire: Prevalence, and the Relationship with the Work Environment, HIV, and Access to Health Services.	Lyons CE and Grosso A and Drame FM and Ketende S and Diouf D and Ba I and Shannon K and Ezouatchi R and Bamba A and Kouame A and Baral S	RAYYAN-INCLUSION: {"Adebukunola O."=>"Excluded", "Ayobami"=>"Excluded"} | RAYYAN-EXCLUSION-REASONS: wrong outcome,wrong population
The role of sex work laws and stigmas in increasing HIV risks among sex workers	Lyons, C.E. and Schwartz, S.R. and Murray, S.M. and Shannon, K. and Diouf, D. and Mothopeng, T. and Kouanda, S. and Simplice, A. and Kouame, A. and Mnisi, Z. and Tamoufe, U. and Phaswana-Mafuya, N. and Cham, B. and Drame, F.M. and Aliu DjalÃ³, M. and Baral, S.	Export Date: 26 June 2025; Cited By: 84; Correspondence Address: C.E. Lyons; Center for Public Health and Human Rights, Department of Epidemiology, Johns Hopkins School of Public Health, Baltimore, 615 N Wolfe St, 21205, United States; email: clyons8@jhu.edu | RAYYAN-INCLUSION: {"Adebukunola O."=>"Excluded", "Ayobami"=>"Excluded"} | RAYYAN-EXCLUSION-REASONS: wrong outcome,wrong publication type
From HIV prevention to HIV protection: addressing the vulnerability of girls and young women in urban areas	Mabala, R	RAYYAN-INCLUSION: {"Adebukunola O."=>"Excluded", "Ayobami"=>"Excluded"} | RAYYAN-EXCLUSION-REASONS: wrong outcome,wrong publication type
Prevalence and patterns of child sexual abuse and victim-perpetrator relationship among secondary school students in the northern province (South Africa).	Madu SN and Peltzer K	RAYYAN-INCLUSION: {"Adebukunola O."=>"Excluded", "Ayobami"=>"Excluded"} | RAYYAN-EXCLUSION-REASONS: wrong outcome,wrong population
Risk factors and child sexual abuse among secondary school students in the Northern Province (South Africa).	Madu SN and Peltzer K	RAYYAN-INCLUSION: {"Adebukunola O."=>"Excluded", "Ayobami"=>"Excluded"} | RAYYAN-EXCLUSION-REASONS: wrong outcome,wrong population
Prevalence of child psychological, physical, emotional and ritualistic abuse among high school students in Mpumalanga Province, South Africa	Madu, S.N.	Export Date: 26 June 2025; Cited By: 15; Correspondence Address: S.N. Madu; Department of Psychology, University of the North, Sovenga 0727, Private Bag X1106, South Africa; email: Madus@unin.unorth.ac.za; CODEN: PYRTA | RAYYAN-INCLUSION: {"Adebukunola O."=>"Excluded", "Ayobami"=>"Excluded"} | RAYYAN-EXCLUSION-REASONS: wrong outcome,wrong publication type
The relationship between parental physical availability and child sexual, physical and emotional abuse: A study among a sample of university students in South Africa	Madu, SN	RAYYAN-INCLUSION: {"Adebukunola O."=>"Excluded", "Ayobami"=>"Excluded"} | RAYYAN-EXCLUSION-REASONS: wrong population,wrong publication type
Gendered adversity and mental health of adolescents orphaned by AIDS in a rural South African community: An exploratory study	Maepa, MP and Ojedokun, O and Idemudia, ES and Morubane, P	RAYYAN-INCLUSION: {"Adebukunola O."=>"Excluded", "Ayobami"=>"Excluded"} | RAYYAN-EXCLUSION-REASONS: wrong outcome,wrong publication type
Making silent voices heard: Using participatory video to address sexual violence	Mahadev, R.	Export Date: 26 June 2025; Cited By: 4; Correspondence Address: R. Mahadev; University of KwaZulu-Natal, South Africa; email: rekhamahadev@gmail.com | RAYYAN-INCLUSION: {"Adebukunola O."=>"Excluded", "Ayobami"=>"Excluded"} | RAYYAN-EXCLUSION-REASONS: wrong outcome
Intimate partner violence during pregnancy and associated mental health symptoms among pregnant women in Tanzania: a cross-sectional study.	Mahenge B and Likindikoki S and StÃ¶ckl H and Mbwambo J	RAYYAN-INCLUSION: {"Adebukunola O."=>"Excluded", "Ayobami"=>"Excluded"} | RAYYAN-EXCLUSION-REASONS: wrong outcome,wrong publication type
Physical, Sexual, Emotional and Economic Intimate Partner Violence and Controlling Behaviors during Pregnancy and Postpartum among Women in Dar es Salaam, Tanzania.	Mahenge B and StÃ¶ckl H and Abubakari A and Mbwambo J and Jahn A	RAYYAN-INCLUSION: {"Adebukunola O."=>"Excluded", "Ayobami"=>"Excluded"} | RAYYAN-EXCLUSION-REASONS: wrong outcome,wrong population
Adverse childhood experiences and intimate partner violence during pregnancy and their association to postpartum depression	Mahenge, B. and StÃ¶ckl, H. and Mizinduko, M. and Mazalale, J. and Jahn, A.	Export Date: 26 June 2025; Cited By: 38; Correspondence Address: B. Mahenge; College of Health Sciences, University of Dodoma, Dodoma, P.O Box 395, Tanzania; email: bmahenge@gmail.com; CODEN: JADID | RAYYAN-INCLUSION: {"Adebukunola O."=>"Excluded", "Ayobami"=>"Excluded"} | RAYYAN-EXCLUSION-REASONS: wrong outcome,wrong publication type
Unveiling the hidden health challenges: malaria, helminths, STIs and other pathologies among street children, adolescents and young adults in Cameroon.	Makoge V and Ntale D and Nana RRD and Kamga GT and Molu JP and Tangueu VOA and Mbacham WF	RAYYAN-INCLUSION: {"Adebukunola O."=>"Excluded", "Ayobami"=>"Excluded"} | RAYYAN-EXCLUSION-REASONS: wrong outcome,wrong publication type
"The Cango Lyec Project - Healing the Elephant": HIV related vulnerabilities of post-conflict affected populations aged 13-49 years living in three Mid-Northern Uganda districts	Malamba, S.S. and Muyinda, H. and Spittal, P.M. and Ekwaru, J.P. and Kiwanuka, N. and Ogwang, M.D. and Odong, P. and Kitandwe, P.K. and Katamba, A. and Jongbloed, K. and Sewankambo, N.K. and Kinyanda, E. and Blair, A. and Schechter, M.T.	Export Date: 26 June 2025; Cited By: 19; Correspondence Address: S.S. Malamba; Uganda Virus Research Institute (UVRI) - HIV Reference Laboratory Program, Entebbe, Uganda; email: malambas@gmail.com; CODEN: BIDMB | RAYYAN-INCLUSION: {"Adebukunola O."=>"Excluded", "Ayobami"=>"Excluded"} | RAYYAN-EXCLUSION-REASONS: wrong outcome,wrong publication type
Perceptions of educators of Deaf and hard-of-hearing adolescents of HIV-risk factors for these youths.	Mall S and Swartz L	RAYYAN-INCLUSION: {"Adebukunola O."=>"Excluded", "Ayobami"=>"Excluded"} | RAYYAN-EXCLUSION-REASONS: wrong outcome,wrong publication type
The relationship between childhood adversity, recent stressors, and depression in college students attending a South African university	Mall, S. and Mortier, P. and Taljaard, L. and Roos, J. and Stein, D.J. and Lochner, C.	Export Date: 26 June 2025; Cited By: 57; Correspondence Address: S. Mall; University of Cape Town, Department of Psychiatry and Mental Health, Cape Town, South Africa; email: Sumaya.mall@gmail.com; CODEN: BPMSC | RAYYAN-INCLUSION: {"Adebukunola O."=>"Excluded", "Ayobami"=>"Excluded"} | RAYYAN-EXCLUSION-REASONS: wrong outcome,wrong publication type
The relationship between childhood trauma and schizophrenia in the Genomics of Schizophrenia in the Xhosa people (SAX) study in South Africa	Mall, S. and Platt, J.M. and Temmingh, H. and Musenge, E. and Campbell, M. and Susser, E. and Stein, D.J.	Export Date: 26 June 2025; Cited By: 28; Correspondence Address: S. Mall; Department of Psychiatry and Mental Health, Faculty of Health Sciences, University of Cape Town, Cape Town, South Africa; email: Sumaya.mall@wits.ac.za; CODEN: PSMDC | RAYYAN-INCLUSION: {"Adebukunola O."=>"Excluded", "Ayobami"=>"Excluded"} | RAYYAN-EXCLUSION-REASONS: wrong outcome,wrong publication type
Perceptions of Adolescent Pregnancy Among Teenage Girls in Rakai, Uganda	Maly, C and McClendon, KA and Baumgartner, JN and Nakyanjo, N and Ddaaki, WG and Serwadda, D and Nalugoda, FK and Wawer, MJ and Bonnevie, E and Wagman, JA	RAYYAN-INCLUSION: {"Adebukunola O."=>"Excluded", "Ayobami"=>"Excluded"} | RAYYAN-EXCLUSION-REASONS: wrong outcome,wrong population
HIV-Adebukunola O.tive women report more lifetime partner violence: findings from a voluntary counseling and testing clinic in Dar es Salaam, Tanzania.	Maman S and Mbwambo JK and Hogan NM and Kilonzo GP and Campbell JC and Weiss E and Sweat MD	RAYYAN-INCLUSION: {"Adebukunola O."=>"Excluded", "Ayobami"=>"Excluded"} | RAYYAN-EXCLUSION-REASONS: wrong outcome,wrong publication type
Intimate Partner Violence and the Association With HIV Risk Behaviors Among Young Men in Dar es Salaam, Tanzania	Maman, S and Yamanis, T and Kouyoumdjian, F and Watt, M and Mbwambo, J	RAYYAN-INCLUSION: {"Adebukunola O."=>"Excluded", "Ayobami"=>"Excluded"} | RAYYAN-EXCLUSION-REASONS: wrong outcome,wrong publication type
Understanding the role of intimate partner violence on HIV transmission in Zimbabwe: Secondary data analysis of data from the Zimbabwe demographic survey 2015-2016.	Mapingure, Munyaradzi and Dzinamarira, Tafadzwa and Mukandavire, Zindoga and Chingombe, Innocent and Cuadros, Diego F. and Eghtessadi, Rouzeh and Mutenherwa, Farirai and Herrera, Helena and Madziva, Roda and Mukwenha, Solomon and Murewanhema, Grant and Musuka, Godfrey	Accession Number: 170059462. Language: English. Entry Date: 20230906. Revision Date: 20230906. Publication Type: Journal Article; pictorial; research; tables/charts. Journal Subset: Health Promotion/Education; Middle East. Special Interest: Women's Health. NLM UID: 101580052. | RAYYAN-INCLUSION: {"Adebukunola O."=>"Excluded", "Ayobami"=>"Excluded"} | RAYYAN-EXCLUSION-REASONS: wrong outcome,wrong …
Sexual violence affecting female sex workers in CÃ´te d'Ivoire: prevalence, context, and associated mental health and substance use outcomes.	Marquez NG and Elmi N and Lyons C and Turpin G and Moran H and Ba I and Turpin N and Gouane E and Obodou E and Diouf D and Baral S and Rucinski K	RAYYAN-INCLUSION: {"Adebukunola O."=>"Excluded", "Ayobami"=>"Excluded"} | RAYYAN-EXCLUSION-REASONS: wrong outcome,wrong population
Intimate partner violence among HIV-serodiscordant couples in Durban, South Africa	Mashaphu, S. and Wyatt, G.E. and Gomo, E. and Tomita, A.	Export Date: 26 June 2025; Cited By: 9; Correspondence Address: S. Mashaphu; Department of Psychiatry, School of Clinical Medicine, Nelson R Mandela School of Medicine, College of Health Sciences, University of KwaZulu-Natal, Durban, South Africa; email: mashaphus@ukzn.ac.za; CODEN: SAMJA | RAYYAN-INCLUSION: {"Adebukunola O."=>"Excluded", "Ayobami"=>"Excluded"} | RAYYAN-EXCLUSION-REASONS: wrong o…
The prevalence, incidence, and recurrence of intimate partner violence and its association with adverse childhood experiences among pregnant and breastfeeding women living with HIV in Malawi	Masiano, S.P. and Tembo, T.A. and Yu, X. and Wetzel, E. and Mphande, M. and Chitani, M. and Mkandawire, A. and Khama, I. and Mazenga, A. and Abrams, E. and Ahmed, S. and Kim, M.H.	Export Date: 26 June 2025; Cited By: 1; Correspondence Address: S.P. Masiano; Department of Quantitative Health Sciences, Lerner Research Institute, Cleveland Clinic, Cleveland, 44195, United States; email: masians@ccf.org | RAYYAN-INCLUSION: {"Adebukunola O."=>"Excluded", "Ayobami"=>"Excluded"} | RAYYAN-EXCLUSION-REASONS: wrong population,wrong publication type
The relationship between adverse childhood experiences and common mental disorders among pregnant women living with HIV in Malawi	Masiano, SP and Yu, XY and Tembo, T and Wetzel, E and Mphande, M and Khama, I and Mkandawire, A and Chitani, M and Liwimbi, O and Udedi, M and Mazenga, A and Nyasulu, P and Abrams, E and Ahmed, S and Kim, MH	RAYYAN-INCLUSION: {"Adebukunola O."=>"Excluded", "Ayobami"=>"Excluded"} | RAYYAN-EXCLUSION-REASONS: wrong outcome,wrong population,wrong publication type
Sexual abuse in Malawi: patterns of disclosure.	Mason C and Kennedy N	RAYYAN-INCLUSION: {"Adebukunola O."=>"Excluded", "Ayobami"=>"Excluded"} | RAYYAN-EXCLUSION-REASONS: wrong outcome,wrong population,wrong publication type
Prevalence of Functional Disabilities and Associations Among Disabilities, Violence, and HIV Among Adolescents and Young Adults in Lesotho.	Massetti GM and Stamatakis C and Charania S and Annor FB and Rice CE and Hegle J and Ramphalla P and Sechache M and Motheo M	RAYYAN-INCLUSION: {"Adebukunola O."=>"Excluded", "Ayobami"=>"Excluded"} | RAYYAN-EXCLUSION-REASONS: wrong outcome,wrong publication type
Child sexual abuse by different classes and types of perpetrator: Prevalence and trends from an Australian national survey	Mathews, B and Finkelhor, D and Pacella, R and Scott, JG and Higgins, DJ and Meinck, F and Erskine, HE and Thomas, HJ and Lawrence, D and Malacova, E and Haslam, DM and Collin-VÃ©zina, D	RAYYAN-INCLUSION: {"Adebukunola O."=>"Excluded", "Ayobami"=>"Excluded"} | RAYYAN-EXCLUSION-REASONS: wrong outcome,wrong publication type
The prevalence of child maltreatment in Australia: findings from a national survey	Mathews, B and Pacella, R and Scott, JG and Finkelhor, D and Meinck, F and Higgins, DJ and Erskine, HE and Thomas, HJ and Lawrence, DM and Haslam, DM and Malacova, E and Dunne, MP	RAYYAN-INCLUSION: {"Adebukunola O."=>"Excluded", "Ayobami"=>"Excluded"} | RAYYAN-EXCLUSION-REASONS: wrong outcome,wrong population,wrong publication type
Adaptation and validation of the Juvenile Victimization Questionnaire-R2 for a national study of child maltreatment in Australia	Mathews, B. and Meinck, F. and Erskine, H.E. and Tran, N. and Lee, H. and Kellard, K. and Pacella, R. and Scott, J.G. and Finkelhor, D. and Higgins, D.J. and Thomas, H.J. and Haslam, D.M.	Export Date: 26 June 2025; Cited By: 20; Correspondence Address: B. Mathews; School of Law, Queensland University of Technology, Brisbane, Australia; email: b.mathews@qut.edu.au; CODEN: CABND | RAYYAN-INCLUSION: {"Adebukunola O."=>"Excluded", "Ayobami"=>"Excluded"} | RAYYAN-EXCLUSION-REASONS: wrong outcome,wrong publication type
Effects of PREPARE, a Multi-component, School-Based HIV and Intimate Partner Violence (IPV) Prevention Programme on Adolescent Sexual Risk Behaviour and IPV: Cluster Randomised Controlled Trial	Mathews, C and Eggers, SM and Townsend, L and Aaro, LE and de Vries, PJ and Mason-Jones, AJ and De Koker, P and Appollis, TM and Mtshizana, Y and Koech, J and Wubs, A and De Vries, H	RAYYAN-INCLUSION: {"Adebukunola O."=>"Excluded", "Ayobami"=>"Excluded"} | RAYYAN-EXCLUSION-REASONS: wrong outcome,wrong study design,wrong publication type
A Psychosocial Understanding of Child Sexual Abuse Disclosure Among Female Children in South Africa	Mathews, S and Hendricks, N and Abrahams, N	RAYYAN-INCLUSION: {"Adebukunola O."=>"Excluded", "Ayobami"=>"Excluded"} | RAYYAN-EXCLUSION-REASONS: wrong outcome,wrong publication type
Temporal shifts in HIV-related risk factors among cohorts of adolescent girls and young women enrolled in DREAMS programming: evidence from Kenya, Malawi and Zambia	Mathur, S and Heck, CJ and Patel, SK and Okal, J and Chipeta, E and Mwapasa, V and Chimwaza, W and Musheke, M and Mahapatra, B and Pulerwitz, J and Pilgrim, N	RAYYAN-INCLUSION: {"Adebukunola O."=>"Excluded", "Ayobami"=>"Excluded"} | RAYYAN-EXCLUSION-REASONS: wrong outcome,wrong publication type
Which Intervention Synergies Maximize AGYW's HIV Outcomes? A Classification and Regression Tree Analysis of Layered HIV Prevention Programming	Mathur, S and Mahapatra, B and Mishra, R and Heck, CJ and Mbizvo, M	RAYYAN-INCLUSION: {"Adebukunola O."=>"Excluded", "Ayobami"=>"Excluded"} | RAYYAN-EXCLUSION-REASONS: wrong outcome,wrong publication type
Prevalence, Perpetrators, and Factors Associated With Intimate Partner Violence Among Adolescents Living in Urban Slums of Kampala, Uganda.	Mayanja Y and Kamacooko O and Lunkuse JF and Kyegombe N and Ruzagira E	RAYYAN-INCLUSION: {"Adebukunola O."=>"Excluded", "Ayobami"=>"Excluded"} | RAYYAN-EXCLUSION-REASONS: wrong outcome,wrong publication type
The problem of children being victims of sexual abuse or the imbroglio of a double paradox: The example of Cameroon	Mbassa Menick, D.	Export Date: 26 June 2025; Cited By: 16; CODEN: CABND | RAYYAN-INCLUSION: {"Adebukunola O."=>"Excluded", "Ayobami"=>"Excluded"} | RAYYAN-EXCLUSION-REASONS: wrong outcome,wrong publication type
Effects of Drought on Child Protection in Hard-to-Reach Communities in Kenya	Mburu, S and Wali, I and Mukisa, S and Sironga, N and Adan, H	RAYYAN-INCLUSION: {"Adebukunola O."=>"Excluded", "Ayobami"=>"Excluded"} | RAYYAN-EXCLUSION-REASONS: wrong outcome,wrong publication type
The association between childhood adversities and subsequent first onset of psychotic experiences: A cross-national analysis of 23 998 respondents from 17 countries	McGrath, J.J. and McLaughlin, K.A. and Saha, S. and Aguilar-Gaxiola, S. and Al-Hamzawi, A. and Alonso, J. and Bruffaerts, R. and De Girolamo, G. and De Jonge, P. and Esan, O. and Florescu, S. and Gureje, O. and Haro, J.M. and Hu, C. and Karam, E.G. and Kovess-Masfety, V. and Lee, S. and Lepine, J.P. and Lim, C.C.W. and Medina-Mora, M.E. and Mneimneh, Z. and Pennell, B.E. and Piazza, M. and Posada…	Export Date: 26 June 2025; Cited By: 116; Correspondence Address: J.J. McGrath; Queensland Centre for Mental Health Research, Queensland Brain Institute, University of Queensland, St Lucia, Australia; email: j.mcgrath@uq.edu.au; CODEN: PSMDC | RAYYAN-INCLUSION: {"Adebukunola O."=>"Excluded", "Ayobami"=>"Excluded"} | RAYYAN-EXCLUSION-REASONS: wrong outcome,wrong publication type
Experience of gender-based violence among high school-going youth in Estcourt, KwaZulu-Natal	Mchunu, TB and Khuzwayo, N	RAYYAN-INCLUSION: {"Adebukunola O."=>"Excluded", "Ayobami"=>"Excluded"} | RAYYAN-EXCLUSION-REASONS: wrong outcome,wrong publication type
Methamphetamine use is associated with childhood sexual abuse and HIV sexual risk behaviors among patrons of alcohol-serving venues in Cape Town, South Africa.	Meade CS and Watt MH and Sikkema KJ and Deng LX and Ranby KW and Skinner D and Pieterse D and Kalichmann SC	RAYYAN-INCLUSION: {"Adebukunola O."=>"Excluded", "Ayobami"=>"Excluded"} | RAYYAN-EXCLUSION-REASONS: wrong outcome,wrong publication type
Repeat suicide attempts: characteristics of repeaters versus first-time attempters admitted in the emergency of a Tunisian general hospital	Mechri, A and Mrad, A and Ajmi, F and Zaafrane, F and Khiar, G and Nouira, S and Gaha, L	RAYYAN-INCLUSION: {"Adebukunola O."=>"Excluded", "Ayobami"=>"Excluded"} | RAYYAN-EXCLUSION-REASONS: wrong outcome,wrong publication type
Prevalence of HIV in the Mthatha area of South Africa, as estimated from the testing of rape victims.	Meel B and Kwizera E	RAYYAN-INCLUSION: {"Adebukunola O."=>"Excluded", "Ayobami"=>"Excluded"} | RAYYAN-EXCLUSION-REASONS: wrong outcome,wrong publication type
HIV/AIDS post-exposure prophylaxis (PEP) for victims of sexual assault in South Africa.	Meel BL	RAYYAN-INCLUSION: {"Adebukunola O."=>"Excluded", "Ayobami"=>"Excluded"} | RAYYAN-EXCLUSION-REASONS: wrong outcome,wrong publication type
Prevalence of myths and false beliefs regarding HIV/AIDS among xhosa community in the transkei region of South Africa	Meel, B.L.	Export Date: 26 June 2025; Cited By: 0 | RAYYAN-INCLUSION: {"Adebukunola O."=>"Excluded", "Ayobami"=>"Excluded"} | RAYYAN-EXCLUSION-REASONS: wrong outcome,wrong publication type
Adaptation and psychometric properties of the ISPCAN Child Abuse Screening Tool for use in trials (ICAST-Trial) among South African adolescents and their primary caregivers	Meinck, F and Boyes, ME and Cluver, L and Ward, CL and Schmidt, P and DeStone, S and Dunne, MP	RAYYAN-INCLUSION: {"Adebukunola O."=>"Excluded", "Ayobami"=>"Excluded"} | RAYYAN-EXCLUSION-REASONS: wrong outcome,wrong publication type
Psychometric properties of the Adverse Childhood Experiences Abuse Short Form (ACE-ASF) among Romanian high school students	Meinck, F and Cosma, AP and Mikton, C and Baban, A	RAYYAN-INCLUSION: {"Adebukunola O."=>"Excluded", "Ayobami"=>"Excluded"} | RAYYAN-EXCLUSION-REASONS: wrong population,wrong publication type
Risk and Protective Factors for Physical and Sexual Abuse of Children and Adolescents in Africa: A Review and Implications for Practice	Meinck, F. and Cluver, L.D. and Boyes, M.E. and Mhlongo, E.L.	Export Date: 26 June 2025; Cited By: 177 | RAYYAN-INCLUSION: {"Adebukunola O."=>"Excluded", "Ayobami"=>"Excluded"} | RAYYAN-EXCLUSION-REASONS: wrong study design,wrong publication type
Emotional abuse of girls in Swaziland: Prevalence, perpetrators, risk and protective factors and health outcomes	Meinck, F. and Fry, D. and Ginindza, C. and Wazny, K. and Elizalde, A. and Spreckelsen, T.F. and Maternowska, M.C. and Dunne, M.P.	Export Date: 26 June 2025; Cited By: 19; Correspondence Address: F. Meinck; Centre for Evidence-Based Intervention, Department of Social Policy and Intervention, Oxford University, Oxford, OX1 2ER, United Kingdom; email: Franziska.Meinck@spi.ox.ac.uk | RAYYAN-INCLUSION: {"Adebukunola O."=>"Excluded", "Ayobami"=>"Excluded"} | RAYYAN-EXCLUSION-REASONS: wrong outcome
Disclosure of physical, emotional and sexual child abuse, help-seeking and access to abuse response services in two South African Provinces.	Meinck, Franziska and Cluver, Lucie and Loening-Voysey, Heidi and Bray, Rachel and Doubt, Jenny and Casale, Marisa and Sherr, Lorraine	Accession Number: 123323278. Language: English. Entry Date: 20170602. Revision Date: 20190418. Publication Type: Journal Article; research; tables/charts. Supplement Title: 2017 Supplement. Journal Subset: Biomedical; Europe; Peer Reviewed; UK & Ireland. Special Interest: Pediatric Care. NLM UID: 9604099. | RAYYAN-INCLUSION: {"Adebukunola O."=>"Excluded", "Ayobami"=>"Excluded"} | RAYYAN-EXCLUSION…
Factors associated with sexual violence against reproductive-age women in Ghana: A multilevel mixed-effects analysis.	Mekuria Negussie Y and Abrham Asnake A and Alamrie Asmare Z and Melak Fente B and Melkam M and Melaku Bezie M and Atlaye Asebe H and Lemma Seifu B	RAYYAN-INCLUSION: {"Adebukunola O."=>"Excluded", "Ayobami"=>"Excluded"} | RAYYAN-EXCLUSION-REASONS: wrong outcome,wrong population,wrong study design
Multilevel analysis of intimate partner violence and associated factors among reproductive-age women: Kenya demographic and health survey 2022 data.	Melkam M and Fentahun S and Rtbey G and Andualem F and Nakie G and Tinsae T and Kassa MA and Fente BM	RAYYAN-INCLUSION: {"Adebukunola O."=>"Excluded", "Ayobami"=>"Excluded"} | RAYYAN-EXCLUSION-REASONS: wrong outcome,wrong publication type
Common mental disorders and associated factors among high school students in Debre Markos Town, Northwest Ethiopia: an institutional-based cross-sectional study.	Melkam M and Nenko G and Demilew D	RAYYAN-INCLUSION: {"Adebukunola O."=>"Excluded", "Ayobami"=>"Excluded"} | RAYYAN-EXCLUSION-REASONS: wrong outcome,wrong publication type
Anxiety disorders among youth with substance use and associated factors in Northwest Ethiopia: A community-based study	Melkam, M. and Demilew, D. and Kassew, T. and Fanta, B. and Yitayih, S. and Alemu, K. and Muhammed, Y. and Getnet, B. and Abetu, E. and Tarekeg, G.E. and Oumer, M. and Nenko, G.	Export Date: 26 June 2025; Cited By: 2; Correspondence Address: M. Melkam; Department of Psychiatry, College of Medicine and Health Science, University of Gondar, Gondar, Ethiopia; email: Mamarumelkam@gmail.com; CODEN: POLNC | RAYYAN-INCLUSION: {"Adebukunola O."=>"Excluded", "Ayobami"=>"Excluded"} | RAYYAN-EXCLUSION-REASONS: wrong outcome,wrong publication type
Correlates of intimate partner violence among adolescents in East Africa: a multi-country analysis.	Memiah P and Cook C and Kingori C and Munala L and Howard K and Ayivor S and Bond T	RAYYAN-INCLUSION: {"Adebukunola O."=>"Excluded", "Ayobami"=>"Excluded"} | RAYYAN-EXCLUSION-REASONS: wrong outcome,wrong study design,wrong publication type
The Prevalence of Intimate Partner Violence, Associated Risk Factors, and Other Moderating Effects: Findings From the Kenya National Health Demographic Survey	Memiah, P. and Ah Mu, T. and Prevot, K. and Cook, C.K. and Mwangi, M.M. and Mwangi, E.W. and Owuor, K. and Biadgilign, S.	Export Date: 26 June 2025; Cited By: 47; Correspondence Address: S. Biadgilign; Public Health Research Consultant, Addis Ababa, Ethiopia; email: sibhatu2010@gmail.com | RAYYAN-INCLUSION: {"Adebukunola O."=>"Excluded", "Ayobami"=>"Excluded"} | RAYYAN-EXCLUSION-REASONS: wrong outcome,wrong publication type
Neonatal, infant, and child mortality among women exposed to intimate partner violence in East Africa: A multi-country analysis	Memiah, P. and Bond, T. and Opanga, Y. and Kingori, C. and Cook, C. and Mwangi, M. and Gitahi-Kamau, N. and Mubangizi, D. and Owuor, K.	Export Date: 26 June 2025; Cited By: 22; Correspondence Address: P. Memiah; Division of Epidemiology and Prevention, Institute of Human Virology (IHV), University of Maryland School of Medicine, Baltimore, 725 W. Lombard Street, 21201, United States; email: PMemiah@ihv.umaryland.edu; CODEN: BWHMA | RAYYAN-INCLUSION: {"Adebukunola O."=>"Excluded", "Ayobami"=>"Excluded"} | RAYYAN-EXCLUSION-REASONS:…
[Problems of child sexual abuse in Africa or the imbroglio of a double paradox: the example of Cameroon].	Menick DM	Export Date: 26 June 2025; Cited By: 16; CODEN: CABND | RAYYAN-INCLUSION: {"Adebukunola O."=>"Excluded", "Ayobami"=>"Excluded"} | RAYYAN-EXCLUSION-REASONS: wrong outcome,wrong publication type
[Seroprevalence of HIV infection in sexually abused children in Cameroon].	Menick DM and Ngoh F	Export Date: 26 June 2025; Cited By: 19; Correspondence Address: D. Mbassa Menick; HÃ´pital Jamot, YaoundÃ©, B.P. 25254 Messa, Cameroon; email: caspcan@yahoo.fr; CODEN: METRA | RAYYAN-INCLUSION: {"Adebukunola O."=>"Excluded", "Ayobami"=>"Excluded"} | RAYYAN-EXCLUSION-REASONS: wrong outcome,wrong population,wrong publication type
The association between violence victimization and subsequent unplanned pregnancy among adolescent girls in Uganda: Do primary schools make a difference?	Merrill, KG and Knight, L and Nakuti, J and Mirembe, A and Allen, E and Bhatia, A and Parkes, J and Naker, D and Devries, KM	RAYYAN-INCLUSION: {"Adebukunola O."=>"Excluded", "Ayobami"=>"Excluded"} | RAYYAN-EXCLUSION-REASONS: wrong outcome,wrong publication type | USER-NOTES: {"Ayobami"=>["Check definition of sexual victimization"]}
Intimate partner violence against women living with and without HIV, and the associated factors in Wolaita Zone, Southern Ethiopia: A comparative cross-sectional study.	Meskele M and Khuzwayo N and Taylor M	RAYYAN-INCLUSION: {"Adebukunola O."=>"Excluded", "Ayobami"=>"Excluded"} | RAYYAN-EXCLUSION-REASONS: wrong outcome,wrong population,wrong publication type
Latent class analysis of violence against adolescents and psychosocial outcomes in refugee settings in Uganda and Rwanda.	Meyer SR and Yu G and Hermosilla S and Stark L	RAYYAN-INCLUSION: {"Adebukunola O."=>"Excluded", "Ayobami"=>"Excluded"} | RAYYAN-EXCLUSION-REASONS: wrong outcome,wrong publication type
Risk of sexual, physical and verbal assaults on men who have sex with men and female sex workers in coastal Kenya.	Micheni M and Rogers S and Wahome E and Darwinkel M and van der Elst E and Gichuru E and Graham SM and Sanders EJ and Smith AD	RAYYAN-INCLUSION: {"Adebukunola O."=>"Excluded", "Ayobami"=>"Excluded"} | RAYYAN-EXCLUSION-REASONS: wrong outcome,wrong publication type
Cross-time comparison of adverse childhood experience patterns among Kenyan youth: Violence Against Children and Youth Surveys, 2010 and 2019.	Miedema SS and Chiang L and Annor FB and Achia T	RAYYAN-INCLUSION: {"Adebukunola O."=>"Excluded", "Ayobami"=>"Excluded"} | RAYYAN-EXCLUSION-REASONS: wrong outcome,wrong publication type
Sexual and reproductive health issues and associated factors among female night school students in Amhara Region, Ethiopia: an institution-based cross-sectional study	Mihretie, GN and Goshu, YA and Belay, HG and Tassew, HA and Ayalew, AB and Beshah, MH and Muche, TL	RAYYAN-INCLUSION: {"Adebukunola O."=>"Excluded", "Ayobami"=>"Excluded"} | RAYYAN-EXCLUSION-REASONS: wrong outcome,wrong publication type
Transactional sex among women in Sub-Saharan Africa: A systematic review and meta-analysis	Mihretie, GN and Kassa, BG and Ayele, AD and Liyeh, TM and Belay, HG and Miskr, AD and Minuye, B and Azanaw, MM and Worke, MD	RAYYAN-INCLUSION: {"Adebukunola O."=>"Excluded", "Ayobami"=>"Excluded"} | RAYYAN-EXCLUSION-REASONS: wrong study design,wrong publication type
Global research priorities for interpersonal violence prevention: a modified Delphi study	Mikton, CR and Tanaka, M and Tomlinson, M and Streiner, DL and Tonmyr, L and Lee, BX and Fisher, J and Hegadoren, K and Pim, JE and Wang, SJS and MacMillan, HL	RAYYAN-INCLUSION: {"Adebukunola O."=>"Excluded", "Ayobami"=>"Excluded"} | RAYYAN-EXCLUSION-REASONS: wrong outcome,wrong study design,wrong publication type
Boys Are Victims, Too: The Influence of Perpetrators' Age and Gender in Sexual Coercion Against Boys...2013 Annual Conference of the Society for Prevention Research, San Francisco, CA.	Miller, Jacqueline A. and Smith, Edward A. and Caldwell, Linda L. and Mathews, Catherine and Wegner, Lisa	Accession Number: 149379515. Language: English. Entry Date: 20210330. Revision Date: 20250430. Publication Type: Journal Article; proceedings; research; tables/charts. Journal Subset: Peer Reviewed; Public Health; USA. Special Interest: Men's Health. Grant Information: This research was funded by grant R01-DA029084 from the National Institute on Drug Abuse to Linda Caldwell. Jacqueline Miller was…
Trauma, Resilience, and Distress in Post-Revolution Egypt	Miller-Graff, LE and Paulson, J and Hosny, N and Ellis, K	RAYYAN-INCLUSION: {"Adebukunola O."=>"Excluded", "Ayobami"=>"Excluded"} | RAYYAN-EXCLUSION-REASONS: wrong outcome,wrong population,wrong publication type
Assessment of sexual violence among street females in Bahir-Dar town, North West Ethiopia: a mixed method study.	Misganaw AC and Worku YA	RAYYAN-INCLUSION: {"Adebukunola O."=>"Excluded", "Ayobami"=>"Excluded"} | RAYYAN-EXCLUSION-REASONS: wrong outcome,wrong population
Unraveling the complexity of associations between a history of childhood trauma, psychotic-like experiences, depression and non-suicidal self-injury: A network analysis	Misiak, B and Szewczuk-Boguslawska, M and Samochowiec, J and Moustafa, AA and Gaweda, L	RAYYAN-INCLUSION: {"Adebukunola O."=>"Excluded", "Ayobami"=>"Excluded"} | RAYYAN-EXCLUSION-REASONS: wrong outcome,wrong publication type
Epidemiology of interpersonal violence at a regional hospital emergency unit in the Eastern Cape, South Africa	Mitra, A. and Okafor, U.B. and Kaswa, R. and Adeniyi, O.V.	Export Date: 26 June 2025; Cited By: 3; Correspondence Address: O.V. Adeniyi; Department of Family Medicine, Faculty of Health Sciences, Walter Sisulu University, Mthatha, South Africa; email: vincoladele@gmail.com | RAYYAN-INCLUSION: {"Adebukunola O."=>"Excluded", "Ayobami"=>"Excluded"} | RAYYAN-EXCLUSION-REASONS: wrong outcome,wrong publication type
HIV prevalence and associated risk factors among female sex workers in Dar es Salaam, Tanzania: tracking the epidemic.	Mizinduko MM and Moen K and Likindikoki S and Mwijage A and Leyna GH and Makyao N and Leshabari MT and Ramadhan A and Kambi MB and Meyrowitsch D and TersbÃ¸l B and Mmbaga EJ	RAYYAN-INCLUSION: {"Adebukunola O."=>"Excluded", "Ayobami"=>"Excluded"} | RAYYAN-EXCLUSION-REASONS: wrong outcome,wrong publication type
Risk factors for generalized anxiety disorder among young women and men in informal settlements in South Africa: A cross-sectional study	Mkhwanazi, S and Gibbs, A	RAYYAN-INCLUSION: {"Adebukunola O."=>"Excluded", "Ayobami"=>"Excluded"} | RAYYAN-EXCLUSION-REASONS: wrong outcome,wrong publication type
The management of childhood sexual abuse by midwifery, nursing and medical providers in Tanzania.	Mkonyi E and Mwakawanga DL and Rosser BRS and Bonilla ZE and Lukumay GG and Mohammed I and Mushy SE and Mgopa LR and Ross MW and Massae AF and Trent M and Wadley J	RAYYAN-INCLUSION: {"Adebukunola O."=>"Excluded", "Ayobami"=>"Excluded"} | RAYYAN-EXCLUSION-REASONS: wrong outcome,wrong publication type
Youth violence in Maghreb countries. A systematic review.	Mlouki I and Nouira S and Elomma Mrabet H and Hmaied O and Ben Abdelaziz A and El Mhamdi S	RAYYAN-INCLUSION: {"Adebukunola O."=>"Excluded", "Ayobami"=>"Excluded"} | RAYYAN-EXCLUSION-REASONS: wrong outcome,wrong study design,wrong publication type
Explaining the Help-Seeking Intentions of Adolescents Subject to Sexual Exploitation in Tanzania: An Application of the Theory of Planned Behavior.	Mlyakado, Budeba Petro and Chi-Mei Li, Jessica	Accession Number: 159888116. Language: English. Entry Date: 20221109. Revision Date: 20221116. Publication Type: Journal Article; research; tables/charts. Journal Subset: Peer Reviewed; Public Health; USA. Instrumentation: Seeking Professional Psychological Help Scale; Modified Social Support Survey (MSSS); Generalized Self-Efficacy (GSE) Scale. NLM UID: 8700910. | RAYYAN-INCLUSION: {"Adebukunola…
Early Anal Sex Experience Among Men Who Have Sex with Men in Dar Es Salaam Tanzania: Implications for HIV Prevention and Care	Mmbaga, EJ and Leyna, GH and Leshabari, MT and Moen, K	RAYYAN-INCLUSION: {"Adebukunola O."=>"Excluded", "Ayobami"=>"Excluded"} | RAYYAN-EXCLUSION-REASONS: wrong outcome,wrong publication type
The long-term spatio-temporal trends in burden and attributable risk factors of major depressive disorder at global, regional and national levels during 1990-2019: a systematic analysis for GBD 2019.	Mo ZY and Qin ZZ and Ye JJ and Hu XX and Wang R and Zhao YY and Zheng P and Lu QS and Li Q and Tang XY	RAYYAN-INCLUSION: {"Adebukunola O."=>"Excluded", "Ayobami"=>"Excluded"} | RAYYAN-EXCLUSION-REASONS: wrong outcome,wrong publication type
Pilot survey of domestic abuse amongst pregnant women attending an antenatal clinic in a public hospital in Gauteng Province in South Africa	Modiba, L.M. and Baliki, O. and Mmalasa, R. and Reineke, P. and Nsiki, C.	Export Date: 26 June 2025; Cited By: 16; Correspondence Address: L.M. Modiba; Department of Health Studies, University of South Africa, Pretoria, Preller Street, Muckleneuk Ridge, South Africa; email: modiblm@unisa.ac.za; CODEN: MIDWE | RAYYAN-INCLUSION: {"Adebukunola O."=>"Excluded", "Ayobami"=>"Excluded"} | RAYYAN-EXCLUSION-REASONS: wrong outcome,wrong publication type
Intimate partner violence and sexually risky behavior in Botswana: implications for HIV prevention.	Modie-Moroka T	Export Date: 26 June 2025; Cited By: 9; Correspondence Address: T. Modie-Moroka; Social Work Department, University of Botswana, Gaborone, Botswana; email: modiet@mopipi.ub.bw | RAYYAN-INCLUSION: {"Adebukunola O."=>"Excluded", "Ayobami"=>"Excluded"} | RAYYAN-EXCLUSION-REASONS: wrong outcome,wrong population,wrong publication type
Global burden of diseases, injuries, and risk factors for young people's health during 1990â€“2013: a systematic analysis for the Global Burden of Disease Study 2013	Mokdad, A.H. and Forouzanfar, M.H. and Daoud, F. and Mokdad, A.A. and El Bcheraoui, C. and Moradi-Lakeh, M. and Kyu, H.H. and Barber, R.M. and Wagner, J. and Cercy, K. and Kravitz, H. and Coggeshall, M. and Chew, A. and O'Rourke, K.F. and Steiner, C. and Tuffaha, M. and Charara, R. and Al-Ghamdi, E.A. and Adi, Y. and Afifi, R.A. and Alahmadi, H. and AlBuhairan, F. and Allen, N. and AlMazroa, M. a…	Export Date: 26 June 2025; Cited By: 762; Correspondence Address: A.H. Mokdad; Institute for Health Metrics and Evaluation, Seattle, 98121, United States; email: mokdaa@uw.edu; CODEN: LANCA | RAYYAN-INCLUSION: {"Adebukunola O."=>"Excluded", "Ayobami"=>"Excluded"} | RAYYAN-EXCLUSION-REASONS: wrong publication type
Sexual practices, their influencers, and utilization of HIV services among female sex workers in Mombasa County, Kenya	Mokinu, R.A. and Yonge, S.A. and Sandfort, T.G.M. and Mantell, J.E. and Gichangi, P.B.	Export Date: 26 June 2025; Cited By: 0; Correspondence Address: R.A. Mokinu; County Government of Mombasa, Mombasa, Kenya; email: mokinuabuga@gmail.com | RAYYAN-INCLUSION: {"Adebukunola O."=>"Excluded", "Ayobami"=>"Excluded"} | RAYYAN-EXCLUSION-REASONS: wrong outcome,wrong population,wrong publication type
Self-reported childhood sexual abuse and attachment in early adulthood among university students	Mokokwe, OT and Ntsinyane, BE and Amone-P'Olak, K	RAYYAN-INCLUSION: {"Adebukunola O."=>"Excluded", "Ayobami"=>"Excluded"} | RAYYAN-EXCLUSION-REASONS: wrong outcome,wrong publication type
Efficacy of assisted partner services for people who inject drugs in Kenya to identify partners living with HIV and hepatitis C virus infection: a prospective cohort study	Monroe-Wise, A. and Mbogo, L. and Sambai, B. and Ludwig-Barron, N. and Guthrie, B.L. and Bukusi, D. and Chohan, B.H. and Masyuko, S. and Scott, J. and Juma, E. and Macharia, P. and Kingston, H. and Sinkele, W. and Gitau, E. and Bosire, R. and Musyoki, H. and Herbeck, J. and Farquhar, C.	Export Date: 26 June 2025; Cited By: 4; Correspondence Address: A. Monroe-Wise; Department of Global Health, University of Washington, Seattle, 98104-2499, United States; email: alizamw@uw.edu | RAYYAN-INCLUSION: {"Adebukunola O."=>"Excluded", "Ayobami"=>"Excluded"} | RAYYAN-EXCLUSION-REASONS: wrong outcome,wrong publication type
Evaluating the utility of the allplex STI essential assay to determine the occurrence of urogenital sexually transmitted infections among symptomatic and asymptomatic patients in cape town, south africa	Moodley, C. and Tootla, H. and Amien, I. and Engel, M.E.	Export Date: 26 June 2025; Cited By: 0; Correspondence Address: C. Moodley; Division of Medical Microbiology, Anzio Road Observatory, University of Cape Town, Cape Town, South Africa; email: c.moodley@uct.ac.za; CODEN: POLNC | RAYYAN-INCLUSION: {"Adebukunola O."=>"Excluded", "Ayobami"=>"Excluded"} | RAYYAN-EXCLUSION-REASONS: wrong outcome,wrong publication type
"I felt like I was going to cause conflict. So, I kept quiet ... " (Female child rape victim, 15 years) ...	Moolman, B and Tolla, T and Essop, R and Isaacs, N and Makoae, M	RAYYAN-INCLUSION: {"Adebukunola O."=>"Excluded", "Ayobami"=>"Excluded"} | RAYYAN-EXCLUSION-REASONS: wrong publication type | USER-NOTES: {"Ayobami"=>["check victimization"]}
Coerced first sex among adolescent girls in Sub-Saharan Africa: prevalence and context.	Moore AM and Awusabo-Asare K and Madise N and John-Langba J and Kumi-Kyereme A	Accession Number: 105727831. Language: English. Entry Date: 20080530. Revision Date: 20201119. Publication Type: Journal Article; research; tables/charts. Journal Subset: Africa; Biomedical; Peer Reviewed. NLM UID: 9712263. | RAYYAN-INCLUSION: {"Adebukunola O."=>"Excluded", "Ayobami"=>"Excluded"} | RAYYAN-EXCLUSION-REASONS: wrong study design
Maltreatment experiences and associated factors prior to admission to residential care: a sample of institutionalized children and youth in western Kenya.	Morantz G and Cole DC and Ayaya S and Ayuku D and Braitstein P	RAYYAN-INCLUSION: {"Adebukunola O."=>"Excluded", "Ayobami"=>"Excluded"} | RAYYAN-EXCLUSION-REASONS: wrong outcome,wrong publication type
Experiences of trauma and psychometric properties of the Life Events Checklist among adults in Uganda.	Morawej Z and Misra S and Ametaj AA and Stevenson A and Kyebuzibwa J and Gelaye B and Akena D	RAYYAN-INCLUSION: {"Adebukunola O."=>"Excluded", "Ayobami"=>"Excluded"} | RAYYAN-EXCLUSION-REASONS: wrong outcome,wrong publication type
A cross-sectional survey on gender-based violence and mental health among female urban refugees and asylum seekers in Kampala, Uganda.	Morof DF and Sami S and Mangeni M and Blanton C and Cardozo BL and Tomczyk B	RAYYAN-INCLUSION: {"Adebukunola O."=>"Excluded", "Ayobami"=>"Excluded"} | RAYYAN-EXCLUSION-REASONS: wrong outcome,wrong publication type
Childhood adversities and suicidal thoughts and behaviors among first-year college students: results from the WMH-ICS initiative	Mortier, P and Alonso, J and Auerbach, RP and Bantjes, J and Benjet, C and Bruffaerts, R and Cuijpers, P and Ebert, DD and Green, JG and Hasking, P and Karyotaki, E and Kiekens, G and Mak, A and Nock, MK and O'Neill, S and Pinder-Amaker, S and Sampson, NA and Stein, DJ and Vilagut, G and Wilks, C and Zaslavsky, AM and Mair, P and Kessler, RC and WHO WMH-ICS Collaborators	RAYYAN-INCLUSION: {"Adebukunola O."=>"Excluded", "Ayobami"=>"Excluded"} | RAYYAN-EXCLUSION-REASONS: wrong outcome,wrong publication type
The associations of childhood adversities and mental disorders with suicidal thoughts and behaviors - Results from the World Mental Health International College Student Initiative	Mortier, P and Yang, X and Altwaijri, YA and Holdcraft, JA and Lee, S and Sampson, NA and Albor, Y and Alhadi, AN and Alonso, J and Al-Saud, NK and Andersson, C and Atwoli, L and Auerbach, RP and Muaka, CA and BÃ¡ez-Mansur, PM and Ballester, L and Bantjes, J and Baumeister, H and Bendtsen, M and Benjet, C and Berman, AH and Bruffaerts, R and Carrasco, P and Chan, SCN and Cohut, I and Couder, MACD…	RAYYAN-INCLUSION: {"Adebukunola O."=>"Excluded", "Ayobami"=>"Excluded"} | RAYYAN-EXCLUSION-REASONS: wrong outcome,wrong publication type
Physical and psychiatric comorbidities among patients with severe mental illness as seen in Uganda	Mpango, R.S. and Ssembajjwe, W. and Rukundo, G.Z. and Birungi, C. and Kalungi, A. and Gadow, K.D. and Patel, V. and Nyirenda, M. and Kinyanda, E.	Export Date: 26 June 2025; Cited By: 7; Correspondence Address: R.S. Mpango; MRC/UVRI and LSHTM Uganda Research Unit, Mental Health Section, Entebbe, P. O. Box, 49, Uganda; email: Richard.Mpango@mrcuganda.org; CODEN: EAPNE | RAYYAN-INCLUSION: {"Adebukunola O."=>"Excluded", "Ayobami"=>"Excluded"} | RAYYAN-EXCLUSION-REASONS: wrong outcome,wrong publication type
Youth voices from an informal settlement of Nairobi, Kenya: Engaging adolescent perspectives on violence to inform prevention	Mphamba, D and Solomon, FR and Nyairo, G and Kim, CJ and Krishnamoorthi, M and Edem, B and Amuyunzu-Nyamongo, M and Kang, J and Baiocchi, M and Sarnquist, CC	RAYYAN-INCLUSION: {"Adebukunola O."=>"Excluded", "Ayobami"=>"Excluded"} | RAYYAN-EXCLUSION-REASONS: wrong outcome,wrong publication type
Frequency and management of non-obstetric fistula in the Democratic Republic of Congo: experience from the Fistula Care Plus project	Mpunga Mafu, M. and Banze, D.F. and Nembunzu, D. and Maroyi, R. and Paluku, J. and Kinja, R. and Kitambala, E. and Tena-Tena Aussak, B. and Bulu Bobina, R. and Amisi, N. and Mukuliboy, A. and Diop, A. and Tripathi, V. and Romanzi, L. and Delamou, A.	Export Date: 26 June 2025; Cited By: 6; Correspondence Address: A. Delamou; Department of Public Health, Gamal Abdel Nasser University of Conakry, Conakry, Guinea; email: adelamou@gmail.com; CODEN: TMIHF | RAYYAN-INCLUSION: {"Adebukunola O."=>"Excluded", "Ayobami"=>"Excluded"} | RAYYAN-EXCLUSION-REASONS: wrong outcome,wrong publication type
Sexual violence in urban environments: example in the city of Lubumbashi, Democratic Republic of the Congo	Much'Apa, BM and Kandolo, SI and Matungulu, CM and Zambeze, JBKS	RAYYAN-INCLUSION: {"Adebukunola O."=>"Excluded", "Ayobami"=>"Excluded"} | RAYYAN-EXCLUSION-REASONS: wrong outcome,wrong publication type
Out-of-Wedlock Adolescent Motherhood and Intimate Partner Violence in Kenya.	Muchiri, Steve	Accession Number: 177595562. Language: English. Entry Date: 20240605. Revision Date: 20240605. Publication Type: Journal Article; equations & formulas; research; tables/charts. Journal Subset: Biomedical; Double Blind Peer Reviewed; Editorial Board Reviewed; Expert Peer Reviewed; Peer Reviewed; USA. Special Interest: Women's Health. NLM UID: 8005417. | RAYYAN-INCLUSION: {"Adebukunola O."=>"Exclud…
Individual-, Interpersonal- and Institutional-Level Factors Associated with HIV Stigma Among Youth in Kenya.	Mugo, Cyrus and Kohler, Pamela and Kumar, Manasi and Badia, Jacinta and Kibugi, James and Wamalwa, Dalton C. and Agot, Kawango and John-Stewart, Grace C.	Accession Number: 164874384. Language: English. Entry Date: 20230724. Revision Date: 20240731. Publication Type: Journal Article; research; tables/charts. Journal Subset: Biomedical; Continental Europe; Double Blind Peer Reviewed; Editorial Board Reviewed; Europe; Expert Peer Reviewed; Peer Reviewed; USA. Grant Information: National Institutes of Health (UG3 HD096906).. NLM UID: 9712133. | RAYYAN…
Gender and sexual vulnerability of young women in Africa: experiences of young girls in secondary schools in Uganda.	Muhanguzi FK	RAYYAN-INCLUSION: {"Adebukunola O."=>"Excluded", "Ayobami"=>"Excluded"} | RAYYAN-EXCLUSION-REASONS: wrong outcome,wrong publication type
Investigating the associations between intimate partner violence and nutritional status of women in Zimbabwe	Mukamana, J.I. and Machakanja, P. and Zeeb, H. and Yaya, S. and Adjei, N.K.	Export Date: 26 June 2025; Cited By: 3; Correspondence Address: N.K. Adjei; Leibniz Institute for Prevention Research and Epidemiology â€“, BIPS, Bremen, Germany; email: n.adjei@liverpool.ac.uk; CODEN: POLNC | RAYYAN-INCLUSION: {"Adebukunola O."=>"Excluded", "Ayobami"=>"Excluded"} | RAYYAN-EXCLUSION-REASONS: wrong outcome,wrong publication type
Prevalence and patterns of gender-based violence among adolescent girls fetching water in Peri-Urban Settings of Kinshasa, DR Congo	Mukiese, JMN and Geere, JA and Sangana, CB and Konde, JN and Kiyombo, GM	RAYYAN-INCLUSION: {"Adebukunola O."=>"Excluded", "Ayobami"=>"Excluded"} | RAYYAN-EXCLUSION-REASONS: wrong outcome,wrong publication type
Assessing high-risk sexual practices associated with human immunodeficiency virus infection among young female sex workers in Lubumbashi, Democratic Republic of the Congo: a cross-sectional study	Mukuku, O. and Kiakuvue, Y.N. and Numbi, G.Y. and Ruhindiza, B.M. and Kakisingi, C. and Mwamba, C.M. and Katabwa, J.K.	Export Date: 26 June 2025; Cited By: 1; Correspondence Address: O. Mukuku; Institut SupÃ©rieur des Techniques MÃ©dicales de Lubumbashi, Lubumbashi, Democratic Republic Congo; email: oliviermukuku@yahoo.fr | RAYYAN-INCLUSION: {"Adebukunola O."=>"Excluded", "Ayobami"=>"Excluded"} | RAYYAN-EXCLUSION-REASONS: wrong outcome
Assessment of domestic violence and its associated factors among ever-married reproductive-age women in Cameroon: a cross-sectional survey	Mulat, B. and Tsegaw, M. and Chilot, D. and Shitu, K.	Export Date: 26 June 2025; Cited By: 6; Correspondence Address: B. Mulat; Department of Human Physiology, School of Medicine, College of Medicine and Health Sciences, University of Gondar, Gondar, Ethiopia; email: mulatbezawit@gmail.com; CODEN: BWHMA | RAYYAN-INCLUSION: {"Adebukunola O."=>"Excluded", "Ayobami"=>"Excluded"} | RAYYAN-EXCLUSION-REASONS: wrong outcome,wrong publication type
Policing the epidemic: High burden of workplace violence among female sex workers in conflict-affected northern Uganda	Muldoon, K.A. and Akello, M. and Muzaaya, G. and Simo, A. and Shoveller, J. and Shannon, K.	Export Date: 26 June 2025; Cited By: 35; Correspondence Address: K. Shannon; School of Population and Public Health, University of British Columbia, Vancouver, Canada; email: gshi@cfenet.ubc.ca | RAYYAN-INCLUSION: {"Adebukunola O."=>"Excluded", "Ayobami"=>"Excluded"} | RAYYAN-EXCLUSION-REASONS: wrong outcome,wrong publication type
Being both a grandmother and a health worker: experiences of community-based health workers in addressing adolescents' sexual and reproductive health needs in rural Zambia	Mulubwa, C and Zulu, JM and Hurtig, AK and Goicolea, I	RAYYAN-INCLUSION: {"Adebukunola O."=>"Excluded", "Ayobami"=>"Excluded"} | RAYYAN-EXCLUSION-REASONS: wrong outcome,wrong publication type
The association of intimate partner violence and contraceptive use: a multi-country analysis of demographic and health surveys	Muluneh, M.D. and Francis, L. and Agho, K. and Stulz, V.	Export Date: 26 June 2025; Cited By: 6; Correspondence Address: M.D. Muluneh; School of Nursing and Midwifery, Western Sydney University, Penrith, Parramatta South Campus, 2751, Australia; email: destamule@gmail.com | RAYYAN-INCLUSION: {"Adebukunola O."=>"Excluded", "Ayobami"=>"Excluded"} | RAYYAN-EXCLUSION-REASONS: wrong outcome,wrong publication type
â€œGirls Are the Ones Who Save the Familyâ€: Factors and Consequences of Engaging in Age-Disparate Transactional Sex Relationships	Munala, L. and Yewhalawork, B. and Okunna, N. and Kihuha, J.	Accession Number: 161687393. Language: English. Entry Date: 20230302. Revision Date: 20230321. Publication Type: Journal Article; research. Journal Subset: Peer Reviewed; Public Health; USA. Special Interest: Women's Health. Grant Information: This project was funded by an Innovative Scholarship Grant as part of the GHR Foundationâ€™s Academic Excellence Grant to St. Catherine University.. NLM UI…
Exploring perceptions of low risk behaviour and drivers to test for HIV among South African youth	Muravha, T and Hoffmann, CJ and Botha, C and Maruma, W and Charalambous, S and Chetty-Makkan, CM	RAYYAN-INCLUSION: {"Adebukunola O."=>"Excluded", "Ayobami"=>"Excluded"} | RAYYAN-EXCLUSION-REASONS: wrong outcome,wrong population,wrong publication type
Sexual Assault and HIV Postexposure Prophylaxis at an Urban African Hospital.	Muriuki EM and Kimani J and Machuki Z and Kiarie J and Roxby AC	RAYYAN-INCLUSION: {"Adebukunola O."=>"Excluded", "Ayobami"=>"Excluded"} | RAYYAN-EXCLUSION-REASONS: wrong outcome,wrong publication type
Sexual Assault in Ethiopian Contexts: Data From a Large Sample of Women and Girls Presenting at Two Hospital-Based, Limited-Resource Sexual Assault Treatment Clinics.	Murphy BA and Manning-Geist B and Conrad A and Chao SJ and Desalegn D and Richards A and Borovali M and Sexton S and Goedken J	RAYYAN-INCLUSION: {"Adebukunola O."=>"Excluded", "Ayobami"=>"Excluded"} | RAYYAN-EXCLUSION-REASONS: wrong outcome,wrong publication type
The effects of conflict and displacement on violence against adolescent girls in South Sudan: the case of adolescent girls in the Protection of Civilian sites in Juba.	Murphy, Maureen and Bingenheimer, Jeffrey B. and Ovince, Junior and Ellsberg, Mary and Contreras-Urbina, Manuel	Accession Number: 138168491. Language: English. Entry Date: 20190824. Revision Date: 20190829. Publication Type: Journal Article; research; tables/charts. | RAYYAN-INCLUSION: {"Adebukunola O."=>"Excluded", "Ayobami"=>"Excluded"} | RAYYAN-EXCLUSION-REASONS: wrong outcome,wrong publication type
Validation of the UCLA Child Post traumatic stress disorder-reaction index in Zambia.	Murray LK and Bass J and Chomba E and Imasiku M and Thea D and Semrau K and Cohen JA and Lam C and Bolton P	RAYYAN-INCLUSION: {"Adebukunola O."=>"Excluded", "Ayobami"=>"Excluded"} | RAYYAN-EXCLUSION-REASONS: wrong outcome,wrong publication type
High rate of partner violence during pregnancy in eastern Ethiopia: Findings from a facility-based study	Musa, A. and Chojenta, C. and Loxton, D.	Export Date: 26 June 2025; Cited By: 26; Correspondence Address: A. Musa; College of Health and Medical Sciences, Haramaya University, Harar, Ethiopia; email: atinaf.musa2@gmail.com; CODEN: POLNC | RAYYAN-INCLUSION: {"Adebukunola O."=>"Excluded", "Ayobami"=>"Excluded"} | RAYYAN-EXCLUSION-REASONS: wrong outcome,wrong publication type
Factors influencing the adolescent pregnancy rate in the Greater Giyani Municipality, Limpopo Province - South Africa	Mushwana, L. and Monareng, L. and Richter, S. and Muller, H.	Export Date: 26 June 2025; Cited By: 30 | RAYYAN-INCLUSION: {"Adebukunola O."=>"Excluded", "Ayobami"=>"Excluded"} | RAYYAN-EXCLUSION-REASONS: wrong outcome,wrong publication type
Sexual and physical violence and associated factors among female sex workers in Rwanda: a cross-sectional survey.	Mutagoma M and Nyirazinyoye L and Sebuhoro D and Riedel DJ and Ntaganira J	RAYYAN-INCLUSION: {"Adebukunola O."=>"Excluded", "Ayobami"=>"Excluded"} | RAYYAN-EXCLUSION-REASONS: wrong outcome,wrong publication type
Incidence of depressive symptoms among sexually abused children in Kenya	Mutavi, T and Obondo, A and Kokonya, D and Khasakhala, L and Mbwayo, A and Njiri, F and Mathai, M	RAYYAN-INCLUSION: {"Adebukunola O."=>"Excluded", "Ayobami"=>"Excluded"} | RAYYAN-EXCLUSION-REASONS: wrong outcome,wrong population,wrong publication type
Incidence of Self-Esteem Among Children Exposed to Sexual Abuse in Kenya	Mutavi, T and Obondo, A and Mathai, M and Kokonya, D and Dako-Gyeke, M	RAYYAN-INCLUSION: {"Adebukunola O."=>"Excluded", "Ayobami"=>"Excluded"} | RAYYAN-EXCLUSION-REASONS: wrong outcome,wrong population,wrong publication type
Depression and Intimate Partner Violence (IPV) in mothers 6 weeks to 12 months post-delivery in a rural setting in Kenya.	Mutiso VN and Musyimi CW and Gitonga I and Tele A and Ndetei DM	RAYYAN-INCLUSION: {"Adebukunola O."=>"Excluded", "Ayobami"=>"Excluded"} | RAYYAN-EXCLUSION-REASONS: wrong outcome,wrong publication type
Assessing the social patterning and magnitude of inequalities in sexual violence among young women in Uganda: Findings from 2016 demographic and health survey.	Mutumba M and Bhattacharya S and Ssewamala FM	RAYYAN-INCLUSION: {"Adebukunola O."=>"Excluded", "Ayobami"=>"Excluded"} | RAYYAN-EXCLUSION-REASONS: wrong outcome,wrong publication type
Cango Lyec (Healing the Elephant): HIV Prevalence and Vulnerabilities Among Adolescent Girls and Young Women in Postconflict Northern Uganda	Muyinda, H and Jongbloed, K and Zamar, DS and Malamba, SS and Ogwang, MD and Katamba, A and Oneka, A and Atim, S and Odongpiny, TO and Sewankambo, NK and Schechter, MT and Spittal, PM	RAYYAN-INCLUSION: {"Adebukunola O."=>"Excluded", "Ayobami"=>"Excluded"} | RAYYAN-EXCLUSION-REASONS: wrong outcome,wrong publication type
Multi-type child maltreatment: prevalence and its relationship with self-esteem among secondary school students in Tanzania.	Mwakanyamale AA and Wande DP and Yizhen Y	RAYYAN-INCLUSION: {"Adebukunola O."=>"Excluded", "Ayobami"=>"Excluded"} | RAYYAN-EXCLUSION-REASONS: wrong outcome,wrong publication type
"It is painful and unpleasant": experiences of sexual violence among married adolescent girls in Shinyanga, Tanzania.	Mwanukuzi, Christine and Nyamhanga, Tumaini	Accession Number: 147888825. Language: English. Entry Date: 20210106. Revision Date: 20210107. Publication Type: Journal Article; research; tables/charts. Journal Subset: Biomedical; Europe; UK & Ireland. NLM UID: 101224380. | RAYYAN-INCLUSION: {"Adebukunola O."=>"Excluded", "Ayobami"=>"Excluded"} | RAYYAN-EXCLUSION-REASONS: wrong outcome,wrong study design
Sexual gender-based violence among adolescent girls and young women during COVID-19 pandemic, Mid-Eastern Uganda.	Mwine P and Migisha R and Kwesiga B and Cheptoris J and Kadobera D and Bulage L and Nsubuga EJ and Mudiope P and Ario AR	RAYYAN-INCLUSION: {"Adebukunola O."=>"Excluded", "Ayobami"=>"Excluded"} | RAYYAN-LABELS: reported data on pressured sex through harassment and threats | RAYYAN-EXCLUSION-REASONS: wrong study design
Rural and urban prevalence of sexual assault against women in an african population	Na, A. and Wo, A. and Eo, F. and As, O.	Export Date: 26 June 2025; Cited By: 4 | RAYYAN-INCLUSION: {"Adebukunola O."=>"Excluded", "Ayobami"=>"Excluded"} | RAYYAN-EXCLUSION-REASONS: wrong outcome,wrong population
Change in emotional distress, anxiety, depression and PTSD from pre- to post-flood exposure in women residing in low-income settings in South Africa	NÃ¶thling, J. and Gibbs, A. and Washington, L. and Gigaba, S.G. and Willan, S. and Abrahams, N. and Jewkes, R.	Export Date: 26 June 2025; Cited By: 5; Correspondence Address: J. NÃ¶thling; Gender and Health Research Unit, South African Medical Research Council, Cape Town, PO Box 19070, Francie van Zijl DriveTygerberg, 7505, South Africa; email: jani.nothling@mrc.ac.za; CODEN: AWMHF | RAYYAN-INCLUSION: {"Adebukunola O."=>"Excluded", "Ayobami"=>"Excluded"} | RAYYAN-EXCLUSION-REASONS: wrong outcome,wrong pub…
Traumatic dissociation as a predictor of posttraumatic stress disorder in South African female rape survivors	NÃ¶thling, J. and Lammers, K. and Martin, L. and Seedat, S.	Export Date: 26 June 2025; Cited By: 21; Correspondence Address: J. NÃ¶thling; Department of Psychiatry, Stellenbosch University, Cape Town, Tygerberg, PO Box 19063, 7505, South Africa; email: janinothling@sun.ac.za; CODEN: MEDIA | RAYYAN-INCLUSION: {"Adebukunola O."=>"Excluded", "Ayobami"=>"Excluded"} | RAYYAN-EXCLUSION-REASONS: wrong outcome,wrong publication type
Trauma type as a conditional risk factor for posttraumatic stress disorder in a referred clinic sample of adolescents.	NÃ¶thling, Jani and Simmons, Candice and Suliman, Sharain and Seedat, Soraya	Accession Number: 123409312. Language: English. Entry Date: 20170626. Revision Date: 20181205. Publication Type: Journal Article; research. Journal Subset: Biomedical; Peer Reviewed; USA. NLM UID: 0372612. | RAYYAN-INCLUSION: {"Adebukunola O."=>"Excluded", "Ayobami"=>"Excluded"} | RAYYAN-EXCLUSION-REASONS: wrong outcome,wrong publication type
What can be done to reduce the prevalence of teen pregnancy in rural Eastern Uganda?: multi-stakeholder perceptions.	Nabugoomu, Josephine and Seruwagi, Gloria K. and Hanning, Rhona	Accession Number: 145404481. Language: English. Entry Date: 20200905. Revision Date: 20200905. Publication Type: Journal Article; questions and answers; research; tables/charts. Journal Subset: Biomedical; Europe; UK & Ireland. Grant Information: This study was funded by the NestlÃ© Foundation for the Study of Problemsof Nutrition in the World, Lausanne, Switzerland. The NestlÃ© Foundation hadno …
Violence, abuse, alcohol and drug use, and sexual behaviors in street children of Greater Cairo and Alexandria, Egypt.	Nada KH and Suliman el DA	RAYYAN-INCLUSION: {"Adebukunola O."=>"Excluded", "Ayobami"=>"Excluded"} | RAYYAN-EXCLUSION-REASONS: wrong outcome,wrong publication type | USER-NOTES: {"Ayobami"=>["Check sexual abuse"]}
The psycho-social and clinical profile of women referred for psycho-legal evaluation to forensic mental health units in South Africa	Nagdee, M. and Artz, L. and Corral-Bulnes, C. and Heath, A. and Subramaney, U. and de Clercq, H.G. and Erlacher, H. and Kotze, C. and Lippi, G. and Naidoo, S. and Sokudela, F.	Export Date: 26 June 2025; Cited By: 15; Correspondence Address: M. Nagdee; Fort England Hospital, South Africa; email: drmonagdee@gmail.com; CODEN: SSAJH | RAYYAN-INCLUSION: {"Adebukunola O."=>"Excluded", "Ayobami"=>"Excluded"} | RAYYAN-EXCLUSION-REASONS: wrong outcome,wrong study design,wrong publication type
An analysis of retrospective and repeat prospective reports of adverse childhood experiences from the South African Birth to Twenty Plus cohort	Naicker, SN and Norris, SA and Mabaso, M and Richter, LM	RAYYAN-INCLUSION: {"Adebukunola O."=>"Excluded", "Ayobami"=>"Excluded"} | RAYYAN-EXCLUSION-REASONS: wrong outcome,wrong publication type
Gendered Public Spaces and the Geography of Fear in Greater Cairo Slums	Nasser, S. and Hassan, R.	Export Date: 26 June 2025; Cited By: 4; Correspondence Address: S. Nasser; Egypt, New Cairo, Egypt; email: Salma.nasser@gmail.com | RAYYAN-INCLUSION: {"Adebukunola O."=>"Excluded", "Ayobami"=>"Excluded"} | RAYYAN-EXCLUSION-REASONS: wrong outcome,wrong population,wrong publication type
Which Factors Are Associated With Adolescent Reports of Experiencing Various Forms of Abuse at the Family Level in Post-Conflict Northern Uganda?	Natukunda, Helen P. M. and Mubiri, Paul and Cluver, Lucie D. and Ddumba-Nyanzi, Ismael and Bukenya, Badru and Walakira, Edward J.	Accession Number: 153532597. Language: English. Entry Date: 20211125. Revision Date: 20211225. Publication Type: Journal Article; research; tables/charts. Journal Subset: Peer Reviewed; Public Health; USA. NLM UID: 8700910. | RAYYAN-INCLUSION: {"Adebukunola O."=>"Excluded", "Ayobami"=>"Excluded"} | RAYYAN-EXCLUSION-REASONS: wrong outcome,wrong publication type
The Relationship between Trauma and Attachment in Burundiâ€™s School-Aged Children	Ndayishimiye, J.B. and Schneider, B.H. and Simbananiye, L. and Baubet, T.	Export Date: 26 June 2025; Cited By: 1; Correspondence Address: L. Simbananiye; Centre de Recherche et Dâ€™intervention Pour le DÃ©veloppement Individuel et Communautaire (CRIDIS), UniversitÃ© du Burundi, Bujumbura, 1550, Burundi; email: sleandre2003@yahoo.fr | RAYYAN-INCLUSION: {"Adebukunola O."=>"Excluded", "Ayobami"=>"Excluded"} | RAYYAN-EXCLUSION-REASONS: wrong outcome,wrong publication type
Traumatic experiences of Kenyan secondary school students	Ndetei, DM and Ongecha-Owuor, FA and Khasakhala, L and Mutiso, V and Odhiambo, G and Kokonya, DA	RAYYAN-INCLUSION: {"Adebukunola O."=>"Excluded", "Ayobami"=>"Excluded"} | RAYYAN-EXCLUSION-REASONS: wrong outcome,wrong publication type
Patterns of child and adolescent sexual abuse in the era of COVID-19 lockdown in Nigeria	Ndubueze, PN	RAYYAN-INCLUSION: {"Adebukunola O."=>"Excluded", "Ayobami"=>"Excluded"} | RAYYAN-EXCLUSION-REASONS: wrong outcome,wrong population,wrong publication type
Prevalence and factors associated with depressive symptoms among young women and men in the Eastern Cape Province, South Africa.	Nduna M and Jewkes RK and Dunkle KL and Jama Shai NP and Colman I	RAYYAN-INCLUSION: {"Adebukunola O."=>"Excluded", "Ayobami"=>"Excluded"} | RAYYAN-EXCLUSION-REASONS: wrong outcome,wrong publication type
Intimate partner violence, depression, and child growth and development	Neamah, H.H. and Sudfeld, C. and McCoy, D.C. and Fink, G. and Fawzi, W.W. and Masanja, H. and Danaei, G. and Muhihi, A. and Kaaya, S. and Fawzi, M.C.S.	Export Date: 26 June 2025; Cited By: 48; Correspondence Address: H.H. Neamah; Department of Global Health and Social Medicine, Harvard Medical School, Harvard University, Boston, 641 Huntington Ave, 02115, United States; email: hind.hashim.n@gmail.com; CODEN: PEDIA | RAYYAN-INCLUSION: {"Adebukunola O."=>"Excluded", "Ayobami"=>"Excluded"} | RAYYAN-EXCLUSION-REASONS: wrong outcome,wrong publication…
"What does that mean?": The content validity of the ISPCAN Child Abuse Screening Tool - Child version (ICAST-C) in Romania, South Africa, and the Philippines	Neelakantan, L and Fry, D and Florian, L and Silion, D and Filip, M and Thabeng, M and Te, K and Sunglao, JA and Lu, MY and Ward, CL and Baban, A and Jocson, RM and Alampay, L and Meinck, F	RAYYAN-INCLUSION: {"Adebukunola O."=>"Excluded", "Ayobami"=>"Excluded"} | RAYYAN-EXCLUSION-REASONS: wrong study design,wrong publication type
Sexual violence against ever-married reproductive-age women in East Africa: further analysis of recent demographic and health surveys	Negussie, Y.M. and Seifu, B.L. and Asnake, A.A. and Fente, B.M. and Melkam, M. and Bezie, M.M. and Asmare, Z.A. and Asebe, H.A.	Export Date: 26 June 2025; Cited By: 1; Correspondence Address: Y.M. Negussie; Department of Medicine, Adama General Hospital and Medical College, Adama, Ethiopia; email: yohannes_mekuria@yahoo.com | RAYYAN-INCLUSION: {"Adebukunola O."=>"Excluded", "Ayobami"=>"Excluded"} | RAYYAN-EXCLUSION-REASONS: wrong outcome,wrong publication type
Impact of sexual violence on children in the Eastern Democratic Republic of Congo	Nelson, B.D. and Collins, L. and VanRooyen, M.J. and Joyce, N. and Mukwege, D. and Bartels, S.	Export Date: 26 June 2025; Cited By: 29; Correspondence Address: S. Bartels; Harvard Humanitarian Initiative, Cambridge, MA, United States; email: sbartels@bidmc.harvard.edu | RAYYAN-INCLUSION: {"Adebukunola O."=>"Excluded", "Ayobami"=>"Excluded"} | RAYYAN-EXCLUSION-REASONS: wrong outcome,wrong publication type
Social normative origins of the taboo gap and implications for adolescent risk for HIV infection in Zambia	Nesamoney, SN and Mejia-Guevara, I and Cislaghi, B and Weber, AM and Mbizvo, MT and Darmstadt, GL	RAYYAN-INCLUSION: {"Adebukunola O."=>"Excluded", "Ayobami"=>"Excluded"} | RAYYAN-EXCLUSION-REASONS: wrong outcome,wrong publication type
Exploring Health Behaviors in Ugandan Adolescents Living in Rural Fishing Communities	Ngabirano, TD and Saftner, MA and McMorris, BJ	RAYYAN-INCLUSION: {"Adebukunola O."=>"Excluded", "Ayobami"=>"Excluded"} | RAYYAN-EXCLUSION-REASONS: wrong outcome,wrong publication type
Unseen, unheard and unprotected: prevalence and correlates of violence among female sex workers in Mozambique.	Ngale K and Cummings B and Horth R	RAYYAN-INCLUSION: {"Adebukunola O."=>"Excluded", "Ayobami"=>"Excluded"} | RAYYAN-EXCLUSION-REASONS: wrong outcome,wrong population
The geographies of sexual violence in education: a photovoice study in and around a South African township secondary school	Ngidi, ND	RAYYAN-INCLUSION: {"Adebukunola O."=>"Excluded", "Ayobami"=>"Excluded"} | RAYYAN-EXCLUSION-REASONS: wrong outcome,wrong publication type
"They abduct us and rape us": Adolescents' participatory visual reflections of their vulnerability to sexual violence in South African townships	Ngidi, ND and Moletsane, R and Essack, Z	RAYYAN-INCLUSION: {"Adebukunola O."=>"Excluded", "Ayobami"=>"Excluded"} | RAYYAN-EXCLUSION-REASONS: wrong study design
The Associations of Intimate Partner Violence and Non-Partner Sexual Violence with Hypertension in South African Women	Nguyen, K.A. and Abrahams, N. and Jewkes, R. and Mhlongo, S. and Seedat, S. and Myers, B. and Lombard, C. and Garcia-Moreno, C. and Chirwa, E. and Kengne, A.P. and Peer, N.	Export Date: 26 June 2025; Cited By: 5; Correspondence Address: K.A. Nguyen; Non-Communicable Diseases Research Unit, South African Medical Research Council, Cape Town, Tygerberg, 7505, South Africa; email: kim.nguyen@mrc.ac.za | RAYYAN-INCLUSION: {"Adebukunola O."=>"Excluded", "Ayobami"=>"Excluded"} | RAYYAN-EXCLUSION-REASONS: wrong outcome,wrong publication type
Associations of childhood maltreatment with hypertension in South African women: a cross-sectional study	Nguyen, K.A. and Kengne, A.P. and Abrahams, N. and Jewkes, R. and Mhlongo, S. and Peer, N.	Export Date: 26 June 2025; Cited By: 1; Correspondence Address: K.A. Nguyen; Non-Communicable Diseases Research Unit, South African Medical Research Council, Durban, Cape Town, South Africa; email: Kim.Nguyen@mrc.ac.za | RAYYAN-INCLUSION: {"Adebukunola O."=>"Excluded", "Ayobami"=>"Excluded"} | RAYYAN-EXCLUSION-REASONS: wrong outcome,wrong publication type
Disclosure of Sexual Violence Among Girls and Young Women Aged 13 to 24 Years: Results From the Violence Against Children Surveys in Nigeria and Malawi	Nguyen, K.H. and Kress, H. and Atuchukwu, V. and Onotu, D. and Swaminathan, M. and Ogbanufe, O. and Msungama, W. and Sumner, S.A.	Export Date: 26 June 2025; Cited By: 30; Correspondence Address: K.H. Nguyen; Centers for Disease Control and Prevention, Atlanta, United States; email: knguyen2@cdc.gov | RAYYAN-INCLUSION: {"Adebukunola O."=>"Excluded", "Ayobami"=>"Excluded"} | RAYYAN-EXCLUSION-REASONS: wrong outcome
Circumstances and consequences of violence-related injuries presenting at hospital. A study at the pediatric emergency and forensic medicine units of maputo central hospital, Mozambique	Nhassengo, S.K. and Matsinhe, S.O. and JethÃ¡, E. and Laflamme, L.	Export Date: 26 June 2025; Cited By: 4; Correspondence Address: S.K. Nhassengo; Department of Global Public Health, Karolinska Institutet, Stockholm, 171 77, Sweden; email: sergiokeita@hotmail.com | RAYYAN-INCLUSION: {"Adebukunola O."=>"Excluded", "Ayobami"=>"Excluded"} | RAYYAN-EXCLUSION-REASONS: wrong outcome,wrong publication type
The nature and frequency of reported cases of teacher perpetrated child sexual abuse in rural primary schools in Zimbabwe	Nhundu, T.J. and Shumba, A.	Export Date: 26 June 2025; Cited By: 39; CODEN: CABND | RAYYAN-INCLUSION: {"Adebukunola O."=>"Excluded", "Ayobami"=>"Excluded"} | RAYYAN-EXCLUSION-REASONS: wrong outcome,wrong publication type
Lifetime and past-year prevalence of children's exposure to violence in 9 Balkan countries: THE BECAN study	Nikolaidis, G. and Petroulaki, K. and Zarokosta, F. and Tsirigoti, A. and Hazizaj, A. and Cenko, E. and Brkic-Smigoc, J. and Vajzovic, E. and Stancheva, V. and Chincheva, S. and Ajdukovic, M. and Rajter, M. and Raleva, M. and Trpcevska, L. and Roth, M. and Antal, I. and Ispanovic, V. and Hanak, N. and Olmezoglu-Sofuoglu, Z. and Umit-Bal, I. and Bianchi, D. and Meinck, F. and Browne, K.	Export Date: 26 June 2025; Cited By: 58; Correspondence Address: G. Nikolaidis; Institute of Child Health, Department of Mental Health and Social Welfare, Centre for the Study and Prevention of Child Abuse and Neglect, Athens, 7 Fokidos Str., 11526, Greece; email: gnikolaidis@ich-mhsw.gr | RAYYAN-INCLUSION: {"Adebukunola O."=>"Excluded", "Ayobami"=>"Excluded"} | RAYYAN-EXCLUSION-REASONS: wrong ou…
Prevalence, determinants, and effects of violence during pregnancy: A maternity-based cross-sectional study in Luanda, angola	Nimi, T. and Fraga, S. and Costa, D. and Campos, P. and Barros, H.	Export Date: 26 June 2025; Cited By: 3; Correspondence Address: H. Barros; EPIUnit â€“ Instituto de SaÃºde PÃºblica da Universidade do Porto, Porto, Rua das Taipas 135, 4050-600, Portugal; email: hbarros@med.up.pt | RAYYAN-INCLUSION: {"Adebukunola O."=>"Excluded", "Ayobami"=>"Excluded"} | RAYYAN-EXCLUSION-REASONS: wrong outcome,wrong publication type
A scoping review on sexual and reproductive health behaviors among Tanzanian adolescents.	Nkata H and Teixeira R and Barros H	RAYYAN-INCLUSION: {"Adebukunola O."=>"Excluded", "Ayobami"=>"Excluded"} | RAYYAN-EXCLUSION-REASONS: wrong study design,wrong publication type
Household survey of injuries in a Kenyan district.	Nordberg E and Kimani V and Diwan V	RAYYAN-INCLUSION: {"Adebukunola O."=>"Excluded", "Ayobami"=>"Excluded"} | RAYYAN-EXCLUSION-REASONS: wrong outcome,wrong publication type
Perceived factors contributing to teenage pregnancy and their perceived effects on teenage females health in eastern province of Rwanda.	Nshutiyukuri C and Uwingabire F and Musabwasoni MGS and Rutayisire JB and Rutayisire R and Benimana I and Kaberuka G and Bazakare Ishimwe L and Kyame KB and Mutabazi L and Mukeshimana M	RAYYAN-INCLUSION: {"Adebukunola O."=>"Excluded", "Ayobami"=>"Excluded"} | RAYYAN-EXCLUSION-REASONS: wrong outcome,wrong population,wrong publication type
Temporal trends in HIV prevention service access and use among female sex workers (FSW) in Mozambique: a comparative analysis 2011-2019.	Nuvunga S and Banze ÃR and Muleia R and Langa DC and Sacarlal J and Baltazar CS	RAYYAN-INCLUSION: {"Adebukunola O."=>"Excluded", "Ayobami"=>"Excluded"} | RAYYAN-EXCLUSION-REASONS: wrong outcome,wrong publication type
Profiling intimate partner violence in booked pregnant women at Alex Ekwueme Federal University Teaching Hospital Abakaliki and associated puerperal depressive sequelae: a prospective cohort study	Nwafor, A.V. and Umeora, O.U.J. and Ikeotuonye, A.C. and Iwe, B.C. and Eze, J.N. and Ajah, L.O. and Anikwe, C.C. and Esike, C.O.U. and Okoroafor, F.C. and Mbanefo, O. and Nwaedu, U.N.	Export Date: 26 June 2025; Cited By: 0; Correspondence Address: A.C. Ikeotuonye; Department of Obstetrics and Gynaecology, Nnamdi Azikiwe University Teaching Hospital, Nnewi, South eastern, PMB 525, Nigeria; email: arinze790@gmail.com; CODEN: BPCMB | RAYYAN-INCLUSION: {"Adebukunola O."=>"Excluded", "Ayobami"=>"Excluded"} | RAYYAN-EXCLUSION-REASONS: wrong outcome,wrong population,wrong publication…
Correlates of intimate partner violence among pregnant and parenting adolescents: a cross-sectional household survey in Blantyre District, Malawi	Nwafor, JA and Chamdimba, E and Ajayi, AI and Ushie, BA and Munthali, AC and Thakwalakwa, C and Kabiru, CW	RAYYAN-INCLUSION: {"Adebukunola O."=>"Excluded", "Ayobami"=>"Excluded"} | RAYYAN-EXCLUSION-REASONS: wrong outcome,wrong publication type | USER-NOTES: {"Ayobami"=>["check sexual violence"]}
Improving access to HIV testing for pregnant women in community birth centres in Nigeria: an evaluation of the Prevention of Mother-to-Child Transmission program	Nwanja, E. and Akpan, U. and Toyo, O. and Nwaokoro, P. and Badru, T. and Gana, B. and Nwanja, I. and Ayabi, O. and Ayeni, B. and Xavier, E. and Idemudia, A. and Sanwo, O. and Khamofu, H. and Bateganya, M.	Export Date: 26 June 2025; Cited By: 5; Correspondence Address: E. Nwanja; AHNi, Uyo, 67, Bennett Bassey Street (Unit C), Ewet Housing Estate, Akwa Ibom State, Nigeria; email: enwanja@ahnigeria.org | RAYYAN-INCLUSION: {"Adebukunola O."=>"Excluded", "Ayobami"=>"Excluded"} | RAYYAN-EXCLUSION-REASONS: wrong outcome,wrong publication type
A cross-sectional study exploring the characteristics of female survivors of sexual violence living with HIV/AIDS in the eastern region of Democratic Republic of Congo	Nyakio, O. and Kibukila, F. and Mukwege, D. and Bwani, J. and Tambwe, A. and Bhattacharjee, P. and Bandyopadhyay, S. and Akilimali, A. and Kakudji, P. and Kakoma, J.B.	Export Date: 26 June 2025; Cited By: 2; Correspondence Address: O. Nyakio; Faculty of Medicine, Evangelic University in Africa, Bukavu, Democratic Republic Congo; email: oliviernyakio@yahoo.fr; CODEN: AZOGB | RAYYAN-INCLUSION: {"Adebukunola O."=>"Excluded", "Ayobami"=>"Excluded"} | RAYYAN-EXCLUSION-REASONS: wrong outcome,wrong population
Suffering whether You Tell or Don't Tell: Perceived Re-Victimization as a Barrier to Disclosing Child Sexual Abuse in Zimbabwe	Obong'o, CO and Patel, SN and Cain, M and Kasese, C and Mupambireyi, Z and Bangani, Z and Pichon, LC and Miller, KS	RAYYAN-INCLUSION: {"Adebukunola O."=>"Excluded", "Ayobami"=>"Excluded"} | RAYYAN-EXCLUSION-REASONS: wrong outcome,wrong population
Assessment of knowledge, attitude and experience of sexual violence among female employees in Sokoto Metropolis, Northwest Nigeria	Oche, O.M. and Adamu, H. and Mallam, S.A. and Oluwashola, R.A. and Muhammad, A.S.	Export Date: 26 June 2025; Cited By: 6; Correspondence Address: O.M. Oche; Department of Community Health, Usmanu Danfodiyo University, Sokoto, Nigeria; email: ochedr@hotmail.com | RAYYAN-INCLUSION: {"Adebukunola O."=>"Excluded", "Ayobami"=>"Excluded"} | RAYYAN-EXCLUSION-REASONS: wrong outcome,wrong population
Adolescent Problem Gambling in Rural Ghana: Prevalence and Gender Differentiation.	Odame, Samuel Kofi and Quarshie, Emmanuel Nii-Boye and Oti-Boadi, Mabel and Andoh-Arthur, Johnny and Asante, Kwaku Oppong	Accession Number: 148702737. Language: English. Entry Date: 20210712. Revision Date: 20220301. Publication Type: Journal Article; research. Journal Subset: Biomedical; USA. NLM UID: 9425991. | RAYYAN-INCLUSION: {"Adebukunola O."=>"Excluded", "Ayobami"=>"Excluded"} | RAYYAN-EXCLUSION-REASONS: wrong publication type
Adolescent Problem Gambling in Rural Ghana: Prevalence and Gender Differentiation.	Odame, Samuel Kofi and Quarshie, Emmanuel Nii-Boye and Oti-Boadi, Mabel and Andoh-Arthur, Johnny and Asante, Kwaku Oppong	Accession Number: 148702737. Language: English. Entry Date: 20210712. Revision Date: 20220301. Publication Type: Journal Article; research. Journal Subset: Biomedical; USA. NLM UID: 9425991. | RAYYAN-INCLUSION: {"Adebukunola O."=>"Excluded", "Ayobami"=>"Excluded"} | RAYYAN-EXCLUSION-REASONS: wrong publication type
Prevalence and predictors of intimate partner violence against men in Kisumu slums, Kenya.	Odemba EA and Frongillo EA and Weiser SD	RAYYAN-INCLUSION: {"Adebukunola O."=>"Excluded", "Ayobami"=>"Excluded"} | RAYYAN-EXCLUSION-REASONS: wrong outcome,wrong population,wrong publication type
Prevalence, pattern and predictors of intimate partner violence amongst female undergraduates in Abia State, Nigeria; public health implications.	Odini F and Amuzie C and Kalu KU and Nwamoh U and Emma-Ukaegbu U and Izuka M and Odini U and Ezepue C	RAYYAN-INCLUSION: {"Adebukunola O."=>"Excluded", "Ayobami"=>"Excluded"} | RAYYAN-EXCLUSION-REASONS: wrong outcome
Risky sexual behaviour and experience of sexual coercion among university students in ibadan, nigeria	Odufuye, Z.O. and Ajuwon, A.J.	Export Date: 26 June 2025; Cited By: 3; Correspondence Address: A.J. Ajuwon; Department of Health Promotion and Education, College of Medicine, University of Ibadan, Ibadan, Nigeria; email: ajajuwon@yahoo.com | RAYYAN-INCLUSION: {"Adebukunola O."=>"Excluded"} | RAYYAN-EXCLUSION-REASONS: wrong population
National Estimates and Predictors of Intimate Partner Violence Among Adolescents and Young Adults in Uganda Disaggregated by Age and Gender	Ogbonnaya, IN and Reed, LA and Walakira, EJ and Wandera, SO and Wasula, LN	RAYYAN-INCLUSION: {"Adebukunola O."=>"Excluded", "Ayobami"=>"Excluded"} | RAYYAN-EXCLUSION-REASONS: wrong outcome,wrong publication type
Intention for internal whistleblowing to report sexual violence in higher education institutions: a Nigerian national study	Ogunfowokan, A.A. and Garba, S.N. and Orisadare, M.A. and Adeleke, A.G. and Samson-Akpan, P.E. and Olatubi, M.O. and Salau, O.R. and Titilayo, A.	Export Date: 26 June 2025; Cited By: 1; Correspondence Address: A.A. Ogunfowokan; Department of Nursing Science, Obafemi Awolowo University, Ile-Ife, Osun State, Nigeria; email: solafowokan@oauife.edu.ng | RAYYAN-INCLUSION: {"Adebukunola O."=>"Excluded", "Ayobami"=>"Excluded"} | RAYYAN-EXCLUSION-REASONS: wrong outcome
Socio-contextual factors and adverse childhood experiences as determinants of substance use disorder among individuals between ages 18-40years in Kano, Nigeria	Oguntayo, R and Opayemi, AS and Oyeleke, JT	RAYYAN-INCLUSION: {"Adebukunola O."=>"Excluded", "Ayobami"=>"Excluded"} | RAYYAN-EXCLUSION-REASONS: wrong outcome,wrong population,wrong publication type
A Qualitative Exploration of Date Rape Survivors' Physical and Psycho-Social Experiences in a Nigerian University	Ogunwale, AO and Oshiname, FO	RAYYAN-INCLUSION: {"Adebukunola O."=>"Excluded", "Ayobami"=>"Excluded"} | RAYYAN-EXCLUSION-REASONS: wrong outcome,wrong publication type
Factors associated with malaria in pregnancy among antenatal care mothers at Gulu Regional Referral Hospital in northern Uganda	Oguta, S. and Serumaga, B. and Odongo, L. and Otika, D. and Ayikoru, J. and Otim, R. and Opee, J. and Arwinyo, B. and Pebalo, F.P. and Achora, V. and Ojara, S. and Abola, B. and Awor, S.	Export Date: 26 June 2025; Cited By: 1; Correspondence Address: S. Awor; Department of Reproductive Health, Faculty of Medicine, Gulu University, Gulu, Uganda; email: s.awor@gu.ac.ug | RAYYAN-INCLUSION: {"Adebukunola O."=>"Excluded", "Ayobami"=>"Excluded"} | RAYYAN-EXCLUSION-REASONS: wrong outcome,wrong publication type
Prevalence and pattern of rape among girls and women attending Enugu State University Teaching Hospital, southeast Nigeria.	Ohayi RS and Ezugwu EC and Chigbu CO and Arinze-Onyia SU and Iyoke CA	RAYYAN-INCLUSION: {"Adebukunola O."=>"Excluded", "Ayobami"=>"Excluded"} | RAYYAN-EXCLUSION-REASONS: wrong outcome
Prevalence and pattern of genital injuries among adolescent rape victims attending Enugu State University Teaching Hospital, South East Nigeria.	Ohayi SR and Ezugwu EC	RAYYAN-INCLUSION: {"Adebukunola O."=>"Excluded", "Ayobami"=>"Excluded"} | RAYYAN-EXCLUSION-REASONS: wrong outcome,wrong publication type
An analysis of child sexual abuse seen in a teaching hospital of a developing country	Ohayi, SR and Mba, SG and Ezeme, MS	RAYYAN-INCLUSION: {"Adebukunola O."=>"Excluded", "Ayobami"=>"Excluded"} | RAYYAN-EXCLUSION-REASONS: wrong outcome,wrong publication type
Relationship Between Sexual Abuse in Childhood and the Occurrence of Mental Illness in Adulthood: A Matched Case-Control Study in Nigeria	Okeafor, CU and Okeafor, IN and Tobin-West, CI	RAYYAN-INCLUSION: {"Adebukunola O."=>"Excluded", "Ayobami"=>"Excluded"} | RAYYAN-EXCLUSION-REASONS: wrong outcome,wrong population,wrong publication type
Sexual Harassment Myths and Social Justice among College Students in Southeast Nigeria: Implication to Gender-based Sexual Violence and Sustainable Development	Okechi, OS	RAYYAN-INCLUSION: {"Adebukunola O."=>"Excluded", "Ayobami"=>"Excluded"} | RAYYAN-EXCLUSION-REASONS: wrong outcome,wrong publication type
Community Attitudes Towards Violence Against Women, and Lived Experiences of Family Violence and Abuse During Childhood in Rural Eastern Nigeria: Implications for Policy and Programming	Okedo-Alex, IN and Akamike, IC and Uneke, CJ and Abateneh, DD	RAYYAN-INCLUSION: {"Adebukunola O."=>"Excluded", "Ayobami"=>"Excluded"} | RAYYAN-EXCLUSION-REASONS: wrong outcome,wrong population,wrong publication type
Risk factors for transactional sex among young females in post-conflict Liberia.	Okigbo CC and McCarraher DR and Chen M and Pack A	RAYYAN-INCLUSION: {"Adebukunola O."=>"Excluded", "Ayobami"=>"Excluded"} | RAYYAN-EXCLUSION-REASONS: wrong outcome,wrong population
High HIV and syphilis prevalence among female sex workers and sexually exploited adolescents in Nimule town at the border of South Sudan and Uganda	Okiria, A.G. and Achut, V. and McKeever, E. and Bolo, A. and Katoro, J. and Arkangelo, G.C. and Michael, A.T.I. and Hakim, A.J.	Export Date: 26 June 2025; Cited By: 7; Correspondence Address: A.G. Okiria; IntraHealth International, Juba, South Sudan; email: aokiria@intrahealth.org; CODEN: POLNC | RAYYAN-INCLUSION: {"Adebukunola O."=>"Excluded", "Ayobami"=>"Excluded"} | RAYYAN-EXCLUSION-REASONS: wrong outcome,wrong publication type
Factors associated with teenage pregnancy among refugees in Palabek refugee settlement, Northern Uganda	Okiror Okello, E. and Musinguzi, M. and Opollo, M.S. and Eustes, K. and Akello, A.R.	Export Date: 26 June 2025; Cited By: 0; Correspondence Address: E. Okiror Okello; Faculty of Public Health, Department of Community Health, Lira University, Lira City, Uganda; email: okiroremmanuelokello@gmail.com; CODEN: BPCMB | RAYYAN-INCLUSION: {"Adebukunola O."=>"Excluded", "Ayobami"=>"Excluded"} | RAYYAN-EXCLUSION-REASONS: wrong outcome,wrong publication type
Exposure to Parental Violence and Self-Reported Sexual Violence among Unpartnered Adolescent Girls in Nigeria: Evidence from a National Survey.	Okunlola, David Aduragbemi and Alawode, Oluwatobi A. and Jegede, Olabisi T. and Adeleye, Khadijat	Accession Number: 174538946. Language: English. Entry Date: 20240103. Revision Date: 20240930. Publication Type: Journal Article; equations & formulas; research; tables/charts. Journal Subset: Biomedical; Double Blind Peer Reviewed; Editorial Board Reviewed; Peer Reviewed; USA. NLM UID: 101312593. | RAYYAN-INCLUSION: {"Adebukunola O."=>"Excluded", "Ayobami"=>"Excluded"} | RAYYAN-EXCLUSION-REASONS…
Patterns and predictors of genital tract injuries among pre-pubertal and adolescent girls with child sexual abuse in Nigeria.	Okunola TO and Aduloju OP and Olofinbiyi BA and Olatunya OS and Solomon OA and Olaogun OD	RAYYAN-INCLUSION: {"Adebukunola O."=>"Excluded", "Ayobami"=>"Excluded"} | RAYYAN-EXCLUSION-REASONS: wrong outcome,wrong publication type
Adverse birth outcomes among women exposed to intimate partner violence in pregnancy in Ikere-Ekiti, South-west Nigeria: A prospective cohort study	Okunola, T.O. and Awoleke, J.O. and Olofinbiyi, B.A. and Rosiji, B.O. and Omoya, S. and Olubiyi, A.O.	Export Date: 26 June 2025; Cited By: 2; Correspondence Address: T.O. Okunola; Department of Obstetrics and Gynaecology, Ekiti State University, Ado-Ekiti, Nigeria; email: temitope.okunola@eksu.edu.ng; CODEN: EOGRA | RAYYAN-INCLUSION: {"Adebukunola O."=>"Excluded", "Ayobami"=>"Excluded"} | RAYYAN-EXCLUSION-REASONS: wrong outcome,wrong publication type
The Epidemiology of Suicide and Suicidal Behaviour across the Lifespan in Nigeria: A Systematic Review of the Literature.	Oladeji BD and Ayinde O and Adesola A and Gureje O	RAYYAN-INCLUSION: {"Adebukunola O."=>"Excluded", "Ayobami"=>"Excluded"} | RAYYAN-EXCLUSION-REASONS: wrong outcome,wrong study design,wrong publication type
Traumatic events and post-traumatic stress symptoms among adolescents in Ibadan.	Oladeji BD and Morakinyo JJ and Gureje O	RAYYAN-INCLUSION: {"Adebukunola O."=>"Excluded", "Ayobami"=>"Excluded"} | RAYYAN-EXCLUSION-REASONS: wrong outcome,wrong publication type
Prevalence and pattern of child maltreatment at home among secondary school students in Ibadan North Local Government, Oyo State, Nigeria	Olarinmoye, A.T. and Uchendu, O.C.	Export Date: 26 June 2025; Cited By: 0; Correspondence Address: O.C. Uchendu; Department of Community Medicine, College of Medicine, University of Ibadan, Ibadan, P.M.B 3017 G.P.O, Oyo State, Nigeria; email: obioma234@gmail.com; CODEN: CABND | RAYYAN-INCLUSION: {"Adebukunola O."=>"Excluded", "Ayobami"=>"Excluded"} | RAYYAN-EXCLUSION-REASONS: wrong outcome,wrong publication type
Pattern and medical care of child victims of sexual abuse in Ekiti, south-western Nigeria.	Olatunya OS and Akintayo AA and Olofinbiyi B and Isinkaye AO and Ogundare EO and Akinboboye O	RAYYAN-INCLUSION: {"Adebukunola O."=>"Excluded", "Ayobami"=>"Excluded"} | RAYYAN-EXCLUSION-REASONS: wrong outcome,wrong publication type
Child sexual abuse, harmful alcohol use and age as determinants of sexual risk behaviours among freshmen in a Nigerian university.	Olley BO	RAYYAN-INCLUSION: {"Adebukunola O."=>"Excluded", "Ayobami"=>"Excluded"} | RAYYAN-EXCLUSION-REASONS: wrong outcome,wrong publication type
Association between sexual violence and psychiatric morbidity among HIV Adebukunola O.tive women in South Africa.	Olley BO and Abrahams N and Stein DJ	RAYYAN-INCLUSION: {"Adebukunola O."=>"Excluded", "Ayobami"=>"Excluded"} | RAYYAN-EXCLUSION-REASONS: wrong outcome,wrong publication type
Post-traumatic stress disorder among recently diagnosed patients with HIV/AIDS in South Africa	Olley, B.O. and Zeier, M.D. and Seedat, S. and Stein, D.J.	Export Date: 26 June 2025; Cited By: 126; Correspondence Address: S. Seedat; MRC Unit on Anxiety Disorders, Department of Psychiatry, University of Stellenbosch, Tygerberg 7505, Cape Town, PO Box 19063, South Africa; email: sseedat@sun.ac.za; CODEN: AIDCE | RAYYAN-INCLUSION: {"Adebukunola O."=>"Excluded", "Ayobami"=>"Excluded"} | RAYYAN-EXCLUSION-REASONS: wrong outcome,wrong publication type
Child sexual abuse as a risk factor for sexual risk behaviours among socially disadvantaged adolescents in Ibadan, Nigeria	Olley, BO	Accession Number: 35826460. Language: English. Entry Date: In Process. Revision Date: 20190530. Publication Type: Journal Article. | RAYYAN-INCLUSION: {"Adebukunola O."=>"Excluded", "Ayobami"=>"Excluded"} | RAYYAN-EXCLUSION-REASONS: wrong outcome,wrong population
Patterns and Correlates of Intimate Partner Violence to Women Living With HIV/AIDS in Osogbo, Southwest Nigeria	Olowookere, S.A. and Fawole, O.I. and Adekanle, D.A. and Adeleke, N.A. and Abioye-Kuteyi, E.A.	Export Date: 26 June 2025; Cited By: 22; Correspondence Address: S.A. Olowookere; Department of Community Health, College of Health Sciences, Obafemi Awolowo University, Ile-Ife, Nigeria; email: sanuolowookere@yahoo.com | RAYYAN-INCLUSION: {"Adebukunola O."=>"Excluded", "Ayobami"=>"Excluded"} | RAYYAN-EXCLUSION-REASONS: wrong outcome,wrong publication type
Prevalence and determinants of intimate partner violence among adult women in an urban community in lagos, southwest nigeria	Oluwole, E.O. and Onwumelu, N.C. and Okafor, I.P.	Export Date: 26 June 2025; Cited By: 22; Correspondence Address: E.O. Oluwole; Department of Community Health and Primary Care, College of Medicine, University of Lagos, Lagos, Nigeria; email: oluester2005@yahoo.com | RAYYAN-INCLUSION: {"Adebukunola O."=>"Excluded", "Ayobami"=>"Excluded"} | RAYYAN-EXCLUSION-REASONS: wrong outcome,wrong publication type
Understanding sexual behaviors of youth from the lens of caregivers, teachers, local leaders and youth in Homabay County, Kenya	Omanga, E. and Inwani, I. and Agot, K. and Buttolph, J. and Nduati, R. and Macharia, P. and Onyango, J. and Kurth, A.	Export Date: 26 June 2025; Cited By: 1; Correspondence Address: E. Omanga; Great Lakes University of Kisumu, Kisumu, Kenya; email: omangae@gmail.com | RAYYAN-INCLUSION: {"Adebukunola O."=>"Excluded", "Ayobami"=>"Excluded"} | RAYYAN-EXCLUSION-REASONS: wrong outcome,wrong publication type
THE PREVALENCE OF POST-TRAUMATIC STRESS DISORDER AMONG SEXUALLY ABUSED CHILDREN AT KENYATTA NATIONAL HOSPITAL IN NAIROBI, KENYA.	Ombok CA and Obondo A and Kangethe R and Atwoli L	RAYYAN-INCLUSION: {"Adebukunola O."=>"Excluded", "Ayobami"=>"Excluded"} | RAYYAN-EXCLUSION-REASONS: wrong outcome,wrong publication type
Traumatic events and depressive symptoms among youth in Southwest Nigeria: a qualitative analysis.	Omigbodun O and Bakare K and Yusuf B and Omigbodun, Olayinka and Bakare, Kofoworola and Yusuf, Bidemi	Accession Number: 105602757. Language: English. Entry Date: 20090220. Revision Date: 20240528. Publication Type: Journal Article; research. Journal Subset: Biomedical; Middle East; Peer Reviewed. NLM UID: 8506960. | RAYYAN-INCLUSION: {"Adebukunola O."=>"Excluded", "Ayobami"=>"Excluded"} | RAYYAN-EXCLUSION-REASONS: wrong outcome,wrong publication type
Prevalence and correlates of suicidal behaviour among adolescents in Southwest Nigeria	Omigbodun, O and Dogra, N and Esan, O and Adedokun, B	RAYYAN-INCLUSION: {"Adebukunola O."=>"Excluded", "Ayobami"=>"Excluded"} | RAYYAN-EXCLUSION-REASONS: wrong outcome,wrong publication type
Pattern of pediatric HIV/AIDS: a five-year experience in a tertiary hospital.	Onankpa B and Airede L and Paul I and Dorcas I	RAYYAN-INCLUSION: {"Adebukunola O."=>"Excluded", "Ayobami"=>"Excluded"} | RAYYAN-EXCLUSION-REASONS: wrong population,wrong publication type
Suicidality and associated risk factors in outpatients attending a general medical facility in rural Kenya	Ongeri, L. and McCulloch, C.E. and Neylan, T.C. and Bukusi, E. and Macfarlane, S.B. and Othieno, C. and Ngugi, A.K. and Meffert, S.M.	Export Date: 26 June 2025; Cited By: 17; Correspondence Address: L. Ongeri; Centre for Clinical Research, Kenya Medical Research Institute, Nairobi, Kenya; email: linongeri@gmail.com; CODEN: JADID | RAYYAN-INCLUSION: {"Adebukunola O."=>"Excluded", "Ayobami"=>"Excluded"} | RAYYAN-EXCLUSION-REASONS: wrong outcome,wrong publication type
Prevalence and Factors Associated with Intimate Partner Violence among Married Women in an Urban Community in Lagos State, Nigeria.	Onigbogi MO and Odeyemi KA and Onigbogi OO	RAYYAN-INCLUSION: {"Adebukunola O."=>"Excluded", "Ayobami"=>"Excluded"} | RAYYAN-EXCLUSION-REASONS: wrong outcome,wrong publication type
Clinical presentation and management of alleged sexually assaulted females at Mulago hospital, Kampala, Uganda.	Ononge S and Wandabwa J and Kiondo P and Busingye R	RAYYAN-INCLUSION: {"Adebukunola O."=>"Excluded", "Ayobami"=>"Excluded"} | RAYYAN-EXCLUSION-REASONS: wrong outcome,wrong publication type
Brief Report: Sexual Violence Against HIV-Adebukunola O.tive Women in the Nyanza Region of Kenya: Is Condom Negotiation an Instigator?	Onu CC and Dworkin SL and Ongeri LG and Oyaro P and Neylan TC and Cohen CR and Bukusi EA and Rota G and Meffert SM	RAYYAN-INCLUSION: {"Adebukunola O."=>"Excluded", "Ayobami"=>"Excluded"} | RAYYAN-EXCLUSION-REASONS: wrong outcome,wrong publication type
Intimate partner violence among pregnant women attending prenatal care in Bondo sub-county, Western Kenya	Onuonga, K. and Onguru, D. and Ogolla, S. and Mutanyi, J.A.	Export Date: 26 June 2025; Cited By: 1; Correspondence Address: K. Onuonga; School of Health Sciences, Jaramogi Oginga Odinga University of Science and Technology, Bondo, P.O Box 210, 40601, Kenya; email: kevinonuonga@gmail.com; CODEN: IJGOA | RAYYAN-INCLUSION: {"Adebukunola O."=>"Excluded", "Ayobami"=>"Excluded"} | RAYYAN-EXCLUSION-REASONS: wrong outcome,wrong publication type
"It's all about making a life": Poverty, HIV, violence, and other vulnerabilities faced by young female sex workers in Kumasi, Ghana	Onyango, M.A. and Adu-Sarkodie, Y. and Agyarko-Poku, T. and Asafo, M.K. and Sylvester, J. and Wondergem, P. and Green, K. and Wambugu, S. and Brennan, A.T. and Beard, J.	Export Date: 26 June 2025; Cited By: 48; Correspondence Address: J. Beard; Department of Global Health, Center for Global Health and Development, Boston University, Boston, 3rd Floor, 801 Massachusetts Avenue, 02118, United States; email: jenbeard@bu.edu; CODEN: JJASF | RAYYAN-INCLUSION: {"Adebukunola O."=>"Excluded", "Ayobami"=>"Excluded"} | RAYYAN-EXCLUSION-REASONS: wrong outcome,wrong populati…
Prevalence and determinants of depressive symptoms among university students in Ghana	Oppong Asante, K. and Andoh-Arthur, J.	Export Date: 26 June 2025; Cited By: 86; CODEN: JADID | RAYYAN-INCLUSION: {"Adebukunola O."=>"Excluded", "Ayobami"=>"Excluded"} | RAYYAN-EXCLUSION-REASONS: wrong outcome,wrong publication type
Prevalence and predictors of suicidal ideations and attempts among homeless children and adolescents in Ghana	Oppong Asante, K. and Meyer-Weitz, A.	Export Date: 26 June 2025; Cited By: 25; Correspondence Address: K. Oppong Asante; Department of Psychology, University of KwaZulu-Natal, Durban, South Africa; email: kwappong@gmail.com | RAYYAN-INCLUSION: {"Adebukunola O."=>"Excluded", "Ayobami"=>"Excluded"} | RAYYAN-EXCLUSION-REASONS: wrong outcome,wrong population,wrong publication type
Experiences of violence among adolescent girls and young women in Nairobi's informal settlements prior to scale-up of the DREAMS Partnership: Prevalence, severity and predictors.	Orindi BO and Maina BW and Muuo SW and Birdthistle I and Carter DJ and Floyd S and Ziraba A	RAYYAN-INCLUSION: {"Adebukunola O."=>"Excluded", "Ayobami"=>"Excluded"} | RAYYAN-EXCLUSION-REASONS: wrong outcome
Invariance of the WHO violence against women instrument among Kenyan adolescent girls and young women: Bayesian psychometric modeling.	Orindi BO and Ziraba A and Bruyneel L and Floyd S and Lesaffre E	RAYYAN-INCLUSION: {"Adebukunola O."=>"Excluded", "Ayobami"=>"Excluded"} | RAYYAN-EXCLUSION-REASONS: wrong outcome,wrong study design,wrong publication type
Spatial mapping and determinants of intimate partner violence among married women in Sierra Leone: A cross-sectional study.	Osborne A and Sesay U and Bangura C and Fornah L	RAYYAN-INCLUSION: {"Adebukunola O."=>"Excluded", "Ayobami"=>"Excluded"} | RAYYAN-EXCLUSION-REASONS: wrong outcome,wrong publication type
Immediate and Long-Term Mental Health Outcomes in Adolescent Female Rape Survivors	Oshodi, Y and Macharia, M and Lachman, A and Seedat, S	RAYYAN-INCLUSION: {"Adebukunola O."=>"Excluded", "Ayobami"=>"Excluded"} | RAYYAN-EXCLUSION-REASONS: wrong outcome,wrong publication type
Adverse Childhood Experiences and Tobacco Use Patterns Among Adults in the United States: Exploring sex differences	Osibogun, O. and Erinoso, O. and Li, W. and Kalan, M.E. and Bursac, Z. and Osibogun, A.	Export Date: 26 June 2025; Cited By: 1; Correspondence Address: O. Osibogun; Florida International University, Miami, United States; email: oosib002@fiu.edu; CODEN: HEDBF | RAYYAN-INCLUSION: {"Adebukunola O."=>"Excluded", "Ayobami"=>"Excluded"} | RAYYAN-EXCLUSION-REASONS: wrong outcome,wrong publication type
Intimate partner violence among women with HIV infection in rural Uganda: critical implications for policy and practice.	Osinde, Michael O and Kaye, Dan K and Kakaire, Othman	Accession Number: 104497131. Language: English. Entry Date: 20120831. Revision Date: 20211028. Publication Type: Journal Article; research. Journal Subset: Biomedical; Europe; UK & Ireland. Instrumentation: Abuse Assessment Screen (AAS). NLM UID: 101088690. | RAYYAN-INCLUSION: {"Adebukunola O."=>"Excluded", "Ayobami"=>"Excluded"} | RAYYAN-EXCLUSION-REASONS: wrong outcome,wrong publication type
Prevalence, predictors, and economic burden of mental health disorders among asylum seekers, refugees and migrants from African countries: A scoping review.	Osman W and Ncube F and Shaaban K and Dafallah A	RAYYAN-INCLUSION: {"Adebukunola O."=>"Excluded", "Ayobami"=>"Excluded"} | RAYYAN-EXCLUSION-REASONS: wrong study design,wrong publication type
Risky HIV sexual behaviour and depression among University of Nairobi students.	Othieno, Caleb J. and Okoth, Roselyne and Peltzer, Karl and Pengpid, Supa and Malla, Lucas O.	Accession Number: 103220982. Language: English. Entry Date: 20170227. Revision Date: 20170227. Publication Type: Journal Article; research; tables/charts. Journal Subset: Biomedical; Europe; Peer Reviewed; UK & Ireland. Instrumentation: Center for Epidemiologic Studies Depression Scale (CES-D). NLM UID: 101236515. | RAYYAN-INCLUSION: {"Adebukunola O."=>"Excluded", "Ayobami"=>"Excluded"} | RAYYAN-…
High rates of homicide in a rural South African population (2000-2008): Findings from a population-based cohort study	Otieno, G. and Marinda, E. and BÃ¤rnighausen, T. and Tanser, F.	Export Date: 26 June 2025; Cited By: 15 | RAYYAN-INCLUSION: {"Adebukunola O."=>"Excluded", "Ayobami"=>"Excluded"} | RAYYAN-EXCLUSION-REASONS: wrong outcome,wrong publication type
Depression and suicidal ideation among adolescent girls in refugee settlements in northern Uganda.	Otika D and Odongo G and Muzaki RM and Lamwaka BO and Bongomin F and Pebolo PF	RAYYAN-INCLUSION: {"Adebukunola O."=>"Excluded", "Ayobami"=>"Excluded"} | RAYYAN-EXCLUSION-REASONS: wrong outcome,wrong publication type
Prevalence and factors associated with teenage pregnancy in refugee settlements of northern Uganda post-COVID-19 (2020-2023): a cross-sectional study.	Otika D and Odongo G and Muzaki RMM and Lamwaka BO and Bongomin F and Pebolo FP	RAYYAN-INCLUSION: {"Adebukunola O."=>"Excluded", "Ayobami"=>"Excluded"} | RAYYAN-EXCLUSION-REASONS: wrong outcome,wrong publication type
Exposure to and experiences of violence among adolescents in lower socio-economic groups in Johannesburg, South Africa	Otwombe, KN and Dietrich, J and Sikkema, KJ and Coetzee, J and Hopkins, KL and Laher, F and Gray, GE	RAYYAN-INCLUSION: {"Adebukunola O."=>"Excluded", "Ayobami"=>"Excluded"} | RAYYAN-EXCLUSION-REASONS: wrong outcome,wrong publication type
Low prevalence of HIV infection among persons with disabilities in Niger: findings from a household-based cross-sectional study in 2018	Ouedraogo, H.G. and Balde, B. and Zida, S. and CissÃ©, K. and LouguÃ©, S. and Tieba, M. and Bagnoa, C. and Tangara, A. and Soumana, H.S. and Grema, M.S.M. and Kouanda, S.	Export Date: 26 June 2025; Cited By: 3; Correspondence Address: H.G. Ouedraogo; Institut de Recherche en Sciences de la SantÃ© (IRSS/CNRST), Ouagadougou, 03BP7192, Burkina Faso; email: gouedraogo@irss.fr; CODEN: AIDCE | RAYYAN-INCLUSION: {"Adebukunola O."=>"Excluded", "Ayobami"=>"Excluded"} | RAYYAN-EXCLUSION-REASONS: wrong outcome,wrong publication type
RISKY SEXUAL BEHAVIOR AND ASSOCIATED FACTORS AMONG STUDENTS OF HAWASSA UNIVERSITY COLLEGE OF MEDICINE AND HEALTH SCIENCE, ETHIOPIA 2022	Oumer, G. and Abebe, A. and Simachew, Y.	Export Date: 26 June 2025; Cited By: 0; Correspondence Address: Y. Simachew; School of Public Health, College of Medicine and Health Science, Hawassa University, Hawassa, Ethiopia; email: joemakalister123@gmail.com | RAYYAN-INCLUSION: {"Adebukunola O."=>"Excluded", "Ayobami"=>"Excluded"} | RAYYAN-EXCLUSION-REASONS: wrong outcome,wrong publication type
Women at risk of physical intimate partner violence: a cross-sectional analysis of a low-income community in southwest Nigeria.	Owoaje ET and OlaOlorun FM	RAYYAN-INCLUSION: {"Adebukunola O."=>"Excluded", "Ayobami"=>"Excluded"} | RAYYAN-EXCLUSION-REASONS: wrong outcome,wrong publication type
Prevalence of gender-based violence and factors associated with help-seeking among university students in sub-Saharan Africa.	Owusu-Antwi R and Fedina L and Robba MJB and Khatibi K and Bosomtwe D and Nsereko E and Shadare O and Compton S and Akinyemi A and Randa MB and Afolabi AA and Munro-Kramer ML	RAYYAN-INCLUSION: {"Adebukunola O."=>"Excluded", "Ayobami"=>"Excluded"} | RAYYAN-EXCLUSION-REASONS: wrong outcome,wrong publication type
Men as Victims of Intimate Partner Violence in Cameroon and Sierra Leone	Oyediran, K. and Spencer, C.M. and Stith, S.M.	Export Date: 26 June 2025; Cited By: 13; Correspondence Address: K. Oyediran; John Snow, Inc, Arlington, United States; email: kboyediran@gmail.com | RAYYAN-INCLUSION: {"Adebukunola O."=>"Excluded", "Ayobami"=>"Excluded"} | RAYYAN-EXCLUSION-REASONS: wrong outcome,wrong publication type
Trends in HIV Testing and Associated Factors among Adolescent Girls and Young Women in Zimbabwe: Cross-Sectional Analysis of Demographic and Health Survey Data from 2005 to 2015	Pachena, A. and Musekiwa, A.	Export Date: 26 June 2025; Cited By: 4; Correspondence Address: A. Pachena; School of Health Systems and Public Health, Faculty of Health Sciences, University of Pretoria, Pretoria, 0002, South Africa; email: u20662956@tuks.co.za | RAYYAN-INCLUSION: {"Adebukunola O."=>"Excluded", "Ayobami"=>"Excluded"} | RAYYAN-EXCLUSION-REASONS: wrong outcome,wrong publication type
Risk factors for childhood violence and polyvictimization: A cross-country analysis from three regions.	Palermo T and Pereira A and Neijhoft N and Bello G and Buluma R and Diem P and Aznar Daban R and Fatoumata Kaloga I and Islam A and Kheam T and Lund-Henriksen B and Maksud N and Maternowska MC and Potts A and Rottanak C and Samnang C and Shawa M and Yoshikawa M and Peterman A	RAYYAN-INCLUSION: {"Adebukunola O."=>"Excluded", "Ayobami"=>"Excluded"} | RAYYAN-EXCLUSION-REASONS: wrong outcome,wrong publication type
HIV, violence, blame and shame: pathways of risk to internalized HIV stigma among South African adolescents living with HIV.	Pantelic M and Boyes M and Cluver L and Meinck F	RAYYAN-INCLUSION: {"Adebukunola O."=>"Excluded", "Ayobami"=>"Excluded"} | RAYYAN-EXCLUSION-REASONS: wrong outcome,wrong publication type
Addressing silences in research on girls' experiences of teacher sexual violence: insights from Uganda	Parkes, J and Bhatia, A and Datzberger, S and Nagawa, R and Naker, D and Devries, K	RAYYAN-INCLUSION: {"Adebukunola O."=>"Excluded", "Ayobami"=>"Excluded"} | RAYYAN-EXCLUSION-REASONS: wrong outcome,wrong publication type
Between tradition and modernity: girls' talk about sexual relationships and violence in Kenya, Ghana and Mozambique	Parkes, J and Heslop, J and Januario, F and Oando, S and Sabaa, S	RAYYAN-INCLUSION: {"Adebukunola O."=>"Excluded", "Ayobami"=>"Excluded"} | RAYYAN-EXCLUSION-REASONS: wrong outcome,wrong publication type
Comparison of HIV-related vulnerabilities between former child soldiers and children never abducted by the LRA in northern Uganda.	Patel S and Schechter MT and Sewankambo NK and Atim S and Oboya C and Kiwanuka N and Spittal PM	RAYYAN-INCLUSION: {"Adebukunola O."=>"Excluded", "Ayobami"=>"Excluded"} | RAYYAN-EXCLUSION-REASONS: wrong outcome,wrong publication type
Sexual Assault in Older-Age Adults: Criminal Justice Response in New Zealand	Patterson, T and Hobbs, L and Brown, E and Barak, Y	RAYYAN-INCLUSION: {"Adebukunola O."=>"Excluded", "Ayobami"=>"Excluded"} | RAYYAN-EXCLUSION-REASONS: wrong outcome,wrong population
Perinatal depression among mothers in a South African birth cohort study: Trajectories from pregnancy to 18 months postpartum	Pellowski, J.A. and Bengtson, A.M. and Barnett, W. and DiClemente, K. and Koen, N. and Zar, H.J. and Stein, D.J.	Export Date: 26 June 2025; Cited By: 45; Correspondence Address: J.A. Pellowski; Department of Behavioral and Social Sciences, International Health Institute, Brown University School of Public Health, Providence, United States; email: jennifer_pellowski@brown.edu; CODEN: JADID | RAYYAN-INCLUSION: {"Adebukunola O."=>"Excluded", "Ayobami"=>"Excluded"} | RAYYAN-EXCLUSION-REASONS: wrong outcome,wrong…
Nocturnal sleep problems among university students from 26 countries.	Peltzer K and Pengpid S	RAYYAN-INCLUSION: {"Adebukunola O."=>"Excluded", "Ayobami"=>"Excluded"} | RAYYAN-EXCLUSION-REASONS: wrong outcome,wrong publication type
Mental health, childhood abuse and HIV sexual risk behaviour among university students in Ivory Coast	Peltzer, K and Pengpid, S and Tiembre, I	RAYYAN-INCLUSION: {"Adebukunola O."=>"Excluded", "Ayobami"=>"Excluded"} | RAYYAN-EXCLUSION-REASONS: wrong outcome,wrong publication type
Suicidal behaviors and associated factors among university students in six countries in the Association of Southeast Asian Nations (ASEAN)	Peltzer, K and Yi, SY and Pengpid, S	RAYYAN-INCLUSION: {"Adebukunola O."=>"Excluded", "Ayobami"=>"Excluded"} | RAYYAN-EXCLUSION-REASONS: wrong outcome,wrong publication type
Female genital mutilation and intimate partner violence in the Ivory Coast	Peltzer, K. and Pengpid, S.	Export Date: 26 June 2025; Cited By: 23; Correspondence Address: K. Peltzer; ASEAN Institute for Health Development, Mahidol University, Salaya, Phutthamonthon 73170, Thailand; email: karl.pel@mahidol.ac.th; CODEN: BWHMA | RAYYAN-INCLUSION: {"Adebukunola O."=>"Excluded", "Ayobami"=>"Excluded"} | RAYYAN-EXCLUSION-REASONS: wrong outcome,wrong publication type
Depressive symptoms and social demographic, stress and health risk behaviour among university students in 26 low-, middle- and high-income countries	Peltzer, K. and Pengpid, S.	Export Date: 26 June 2025; Cited By: 41; Correspondence Address: K. Peltzer; ASEAN Institute for Health Development, Mahidol University, Salaya, Phutthamonthon, Nakhonpathom, Thailand; email: karl.pel@mahidol.ac.th; CODEN: IJPCF | RAYYAN-INCLUSION: {"Adebukunola O."=>"Excluded", "Ayobami"=>"Excluded"} | RAYYAN-EXCLUSION-REASONS: wrong outcome,wrong publication type
The globalization of whitening: Prevalence of skin lighteners (or bleachers) use and its social correlates among university students in 26 countries	Peltzer, K. and Pengpid, S. and James Bateman, C.	RAYYAN-INCLUSION: {"Adebukunola O."=>"Excluded", "Ayobami"=>"Excluded"} | RAYYAN-EXCLUSION-REASONS: wrong outcome,wrong publication type
Prevalence of psychological trauma and association with current health and functioning in a sample of HIV-infected and HIV-uninfected Tanzanian adults	Pence, B.W. and Shirey, K. and Whetten, K. and Agala, B. and Itemba, D. and Adams, J. and Whetten, R. and Yao, J. and Shao, J.	Export Date: 26 June 2025; Cited By: 41; Correspondence Address: B. W. Pence; Center for Health Policy and Inequalities Research, Duke Global Health Institute, Department of Community and Family Medicine, Duke University, Durham, NC, United States; email: brian.pence@duke.edu | RAYYAN-INCLUSION: {"Adebukunola O."=>"Excluded", "Ayobami"=>"Excluded"} | RAYYAN-EXCLUSION-REASONS: wrong outcome,wrong …
The Prevalence and Correlates of Suicidal Ideation, Plans and Suicide Attempts among 15- to 69-Year-Old Persons in Eswatini.	Pengpid S and Peltzer K	RAYYAN-INCLUSION: {"Adebukunola O."=>"Excluded", "Ayobami"=>"Excluded"} | RAYYAN-EXCLUSION-REASONS: wrong outcome,wrong publication type
Sexual assault and other types of intimate partner violence in women with protection orders in Vhembe district, South Africa	Pengpid, S. and Peltzer, K.	Export Date: 26 June 2025; Cited By: 7; Correspondence Address: K. Peltzer; Human Sciences Research Council, Pretoria, Private Bag X41, 0001, South Africa; email: kpeltzer@hsrc.ac.za; CODEN: VIOVE | RAYYAN-INCLUSION: {"Adebukunola O."=>"Excluded", "Ayobami"=>"Excluded"} | RAYYAN-EXCLUSION-REASONS: wrong outcome,wrong publication type
Associations of number of victimizations with mental health indicators and health-risk behaviours among a nationally representative sample of in-school adolescents in CuraÃ§ao	Pengpid, S. and Peltzer, K.	Export Date: 26 June 2025; Cited By: 9; Correspondence Address: K. Peltzer; Ton Duc Thang University, Ho Chi Minh City, Viet Nam; email: karl.peltzer@tdtu.edu.vn; CODEN: CABND | RAYYAN-INCLUSION: {"Adebukunola O."=>"Excluded", "Ayobami"=>"Excluded"} | RAYYAN-EXCLUSION-REASONS: wrong outcome,wrong publication type
Intimate partner sexual violence and risk for femicide, suicidality and substance use among women in antenatal care and general out-patients in Thailand	Pengpid, S. and Peltzer, K. and Laosee, O. and Suthisukon, K.	Export Date: 26 June 2025; Cited By: 17; Correspondence Address: K. Peltzer; Department of Research and Innovation, University of Limpopo, Sovenga, 0727, South Africa; email: kpeltzer@hsrc.ac.za; CODEN: BWHMA | RAYYAN-INCLUSION: {"Adebukunola O."=>"Excluded", "Ayobami"=>"Excluded"} | RAYYAN-EXCLUSION-REASONS: wrong outcome,wrong population,wrong publication type
Adolescent health-risk behaviours in Uruguay: Patterns from national cross-sectional school surveys conducted in 2006, 2012 and 2019	Pengpid, S. and Peltzer, K. and RodrÃ­guez, M.J.	Export Date: 26 June 2025; Cited By: 0; Correspondence Address: S. Pengpid; Department of Health Education and Behavioral Sciences, Faculty of Public Health, Mahidol University, Bangkok, 420/1 Ratchawithi Road, Ratchathewi, 10400, Thailand; email: supa.pen@mahidol.ac.th; CODEN: TMIHF | RAYYAN-INCLUSION: {"Adebukunola O."=>"Excluded", "Ayobami"=>"Excluded"} | RAYYAN-EXCLUSION-REASONS: wrong outcom…
Disclosure, reporting and help seeking among child survivors of violence: a cross-country analysis.	Pereira A and Peterman A and Neijhoft AN and Buluma R and Daban RA and Islam A and Kainja ETV and Kaloga IF and Kheam T and Johnson AK and Maternowska MC and Potts A and Rottanak C and Samnang C and Shawa M and Yoshikawa M and Palermo T	RAYYAN-INCLUSION: {"Adebukunola O."=>"Excluded", "Ayobami"=>"Excluded"} | RAYYAN-EXCLUSION-REASONS: wrong outcome,wrong publication type
Adverse childhood experiences, mental distress, self-harm and suicidality, and cumulative HIV risk by sex in Lesotho	Perry Mohling, E.W. and Recinos, M. and Kwiringira, J.N. and Phung, E. and Olwit, C. and Swahn, M.H. and Massetti, G. and Self-Brown, S.	Export Date: 26 June 2025; Cited By: 5; Correspondence Address: E.W. Perry Mohling; Georgia State University, School of Public Health, Atlanta, PO Box 3995, 30302, United States; email: eperry12@gsu.edu; CODEN: CABND | RAYYAN-INCLUSION: {"Adebukunola O."=>"Excluded", "Ayobami"=>"Excluded"} | RAYYAN-EXCLUSION-REASONS: wrong outcome,wrong publication type
Incontinence and trauma: sexual violence, female genital cutting and proxy measures of gynecological fistula.	Peterman A and Johnson K	RAYYAN-INCLUSION: {"Adebukunola O."=>"Excluded", "Ayobami"=>"Excluded"} | RAYYAN-EXCLUSION-REASONS: wrong outcome,wrong publication type
Intimate partner violence against women among contraceptive users at a primary health care setting in Southern Ethiopia: a facility-based cross-sectional study.	Petros B and Semahegn A and Birhanu S and Bushura AA and Gebremedhin M	RAYYAN-INCLUSION: {"Adebukunola O."=>"Excluded", "Ayobami"=>"Excluded"} | RAYYAN-EXCLUSION-REASONS: wrong outcome,wrong publication type
The influence of self-reported childhood sexual abuse on psychological and behavioural risks in young adults at a university in Botswana	Phillip, O and Amone-P'Olak, K	RAYYAN-INCLUSION: {"Adebukunola O."=>"Excluded", "Ayobami"=>"Excluded"} | RAYYAN-EXCLUSION-REASONS: wrong outcome,wrong publication type
The prevalence of cervical abnormalities: Comparison of youth with perinatally acquired HIV and older women in Botswana	Phologolo, T. and Matshaba, M. and Mathuba, B. and Mokete, K. and Tshume, O. and Lowenthal, E.	Export Date: 26 June 2025; Cited By: 2; Correspondence Address: T. Phologolo; Department of Family Medicine and Public Health, Faculty of Medicine, University of Botswana, Gaborone, Botswana; email: tphologolo@yahoo.co.uk; CODEN: SAJHB | RAYYAN-INCLUSION: {"Adebukunola O."=>"Excluded", "Ayobami"=>"Excluded"} | RAYYAN-EXCLUSION-REASONS: wrong outcome,wrong publication type
Association between lifetime sexual violence victimization and selected health conditions and risk behaviors among 13-24-year-olds in Lesotho: Results from the Violence Against Children and Youth Survey (VACS), 2018.	Picchetti V and Stamatakis C and Annor FB and Massetti GM and Hegle J	RAYYAN-INCLUSION: {"Adebukunola O."=>"Excluded", "Ayobami"=>"Excluded"} | RAYYAN-EXCLUSION-REASONS: wrong outcome
Exploratory analysis of the potential impact of violence on HIV among female sex workers in Mombasa, Kenya: a mathematical modelling study.	Pickles M and Mountain E and Bhattacharjee P and Kioko J and Musimbi J and Musyoki H and Gichangi P and Stannah J and Maheu-Giroux M and Becker M and Boily MC	RAYYAN-INCLUSION: {"Adebukunola O."=>"Excluded", "Ayobami"=>"Excluded"} | RAYYAN-EXCLUSION-REASONS: wrong outcome,wrong publication type
[Anogenital warts in young children in hospital consultation in Lome (Togo). Role of transmission by sexual abuse].	Pitche P and Kombate K and Gbadoe AD and Tchangai-Walla K	RAYYAN-INCLUSION: {"Adebukunola O."=>"Excluded", "Ayobami"=>"Excluded"} | RAYYAN-EXCLUSION-REASONS: wrong outcome,wrong publication type
Anogenital warts in young children in Lome (Togo). Prevalence of sexual abuse	Pitche, P. and Kombate, K. and Gbadoe, A.D. and Tchangai-Walla, K.	Export Date: 26 June 2025; Cited By: 8; Correspondence Address: P. Pitche; LomÃ©, BP 81056, Togo; email: ppitche@yahoo.fr; CODEN: METRA | RAYYAN-INCLUSION: {"Adebukunola O."=>"Excluded", "Ayobami"=>"Excluded"} | RAYYAN-EXCLUSION-REASONS: wrong outcome,wrong publication type
Child sexual abuse among adolescents in southeast Nigeria: A concealed public health behavioral issue	Pius, CM and Josephat, MC and Elias, A and Udechukwu, NP and Odetunde, IO and Awoere, CT	RAYYAN-INCLUSION: {"Adebukunola O."=>"Excluded", "Ayobami"=>"Excluded"} | RAYYAN-EXCLUSION-REASONS: wrong outcome,wrong publication type
Examining gender based violence and abuse among Liberian school students in four counties: An exploratory study.	Postmus JL and Hoge GL and Davis R and Johnson L and Koechlein E and Winter S	RAYYAN-INCLUSION: {"Adebukunola O."=>"Excluded", "Ayobami"=>"Excluded"} | RAYYAN-EXCLUSION-REASONS: wrong outcome,wrong publication type
HIV prevalence and behavioral and psychosocial factors among transgender women and cisgender men who have sex with men in 8 African countries: A cross-sectional analysis	Poteat, T. and Ackerman, B. and Diouf, D. and Ceesay, N. and Mothopeng, T. and Odette, K.-Z. and Kouanda, S. and Ouedraogo, H.G. and Simplice, A. and Kouame, A. and Mnisi, Z. and Trapence, G. and van der Merwe, L.L.A. and Jumbe, V. and Baral, S.	Export Date: 26 June 2025; Cited By: 121; Correspondence Address: T. Poteat; Epidemiology Department, Johns Hopkins Bloomberg School of Public Health, Baltimore, United States; email: tpoteat@jhu.edu | RAYYAN-INCLUSION: {"Adebukunola O."=>"Excluded", "Ayobami"=>"Excluded"} | RAYYAN-EXCLUSION-REASONS: wrong outcome,wrong population,wrong publication type
PrEP awareness and engagement among transgender women in South Africa: a cross-sectional, mixed methods study	Poteat, T. and Malik, M. and van der Merwe, L.L.A. and Cloete, A. and Adams, D. and Nonyane, B.A.S. and Wirtz, A.L.	Export Date: 26 June 2025; Cited By: 28; Correspondence Address: T. Poteat; Department of Social Medicine, University of North Carolina Chapel Hill, Chapel Hill, 27516, United States; email: tonia_poteat@med.unc.edu | RAYYAN-INCLUSION: {"Adebukunola O."=>"Excluded", "Ayobami"=>"Excluded"} | RAYYAN-EXCLUSION-REASONS: wrong outcome,wrong population,wrong publication type
Associations between violence in school and at home and education outcomes in rural Malawi: A longitudinal analysis.	Psaki SR and Mensch BS and Soler-Hampejsek E	RAYYAN-INCLUSION: {"Adebukunola O."=>"Excluded", "Ayobami"=>"Excluded"} | RAYYAN-EXCLUSION-REASONS: wrong outcome,wrong publication type
HIV in children in a general population sample in East Zimbabwe: prevalence, causes and effects.	Pufall EL and Nyamukapa C and Eaton JW and Mutsindiri R and Chawira G and Munyati S and Robertson L and Gregson S	RAYYAN-INCLUSION: {"Adebukunola O."=>"Excluded", "Ayobami"=>"Excluded"} | RAYYAN-EXCLUSION-REASONS: wrong outcome,wrong publication type
Boys should not be overlooked: Sexual violence victimization and associated factors among school-going adolescents in urban Ghana.	Quarshie EN	RAYYAN-INCLUSION: {"Adebukunola O."=>"Excluded", "Ayobami"=>"Excluded"} | RAYYAN-EXCLUSION-REASONS: wrong outcome,wrong publication type
Some Epidemiological Characteristics of Perpetrators and Victims of Incest in Contemporary Ghana: Analysis of Media Reports.	Quarshie EN and Osafo J and Akotia CS and Peprah J and Andoh-Arthur J	RAYYAN-INCLUSION: {"Adebukunola O."=>"Excluded", "Ayobami"=>"Excluded"} | RAYYAN-EXCLUSION-REASONS: wrong outcome,wrong publication type
Self-harm among in-school and street-connected adolescents in Ghana: a cross-sectional survey in the Greater Accra region.	Quarshie EN and Shuweihdi F and Waterman M and House A	RAYYAN-INCLUSION: {"Adebukunola O."=>"Excluded", "Ayobami"=>"Excluded"} | RAYYAN-EXCLUSION-REASONS: wrong outcome,wrong publication type
Disability status and multi-dimensional personal well-being among adolescents in the Southern Highlands Region of Tanzania: Results of a cross-sectional study	Quinones, S. and Palermo, T.M. and Lukongo, T.M. and Luchemba, P. and Mitti, R. and Devries, K. and De Groot, R. and Khurshid, A. and Kuper, H.	Export Date: 26 June 2025; Cited By: 4; Correspondence Address: T.M. Palermo; Epidemiology and Environmental Health, State University of New York at Buffalo, Buffalo, United States; email: tiapaler@buffalo.edu | RAYYAN-INCLUSION: {"Adebukunola O."=>"Excluded", "Ayobami"=>"Excluded"} | RAYYAN-EXCLUSION-REASONS: wrong outcome,wrong publication type
Adverse childhood experiences and adjustment: A longitudinal study of street-involved youth in Brazil	Raffaelli, M and Santana, JP and de Morais, NA and Nieto, CJ and Koller, SH	RAYYAN-INCLUSION: {"Adebukunola O."=>"Excluded", "Ayobami"=>"Excluded"} | RAYYAN-EXCLUSION-REASONS: wrong outcome,wrong publication type
Young males' gendered sexuality in the era of HIV and AIDS in Limpopo Province, South Africa	Ragnarsson, A and Onya, HE and Thorson, A and EkstrÃ¶m, AM and Aaro, LE	RAYYAN-INCLUSION: {"Adebukunola O."=>"Excluded", "Ayobami"=>"Excluded"} | RAYYAN-EXCLUSION-REASONS: wrong outcome,wrong publication type
Clinical and psycho-social profile of child and adolescent mental health care users and services at an urban child mental health clinic in South Africa.	Raman N and Janse van Rensburg AB	RAYYAN-INCLUSION: {"Adebukunola O."=>"Excluded", "Ayobami"=>"Excluded"} | RAYYAN-EXCLUSION-REASONS: wrong outcome,wrong publication type
Pooled analysis of the association between alcohol use and violence against women: evidence from four violence prevention studies in Africa.	Ramsoomar L and Gibbs A and Chirwa ED and Dunkle K and Jewkes R	RAYYAN-INCLUSION: {"Adebukunola O."=>"Excluded", "Ayobami"=>"Excluded"} | RAYYAN-EXCLUSION-REASONS: wrong outcome,wrong publication type
Pooled analysis of the association between mental health and violence against women: evidence from five settings in the Global South	Ramsoomar, L. and Gibbs, A. and Chirwa, E.D. and MacHisa, M.T. and Alangea, D.O. and Addo-Lartey, A.A. and Dunkle, K. and Jewkes, R.	Export Date: 26 June 2025; Cited By: 6; Correspondence Address: L. Ramsoomar; Gender and Health Research Unit, South African Medical Research Council, Gauteng, Pretoria, South Africa; email: leane.ramsoomar@mrc.ac.za | RAYYAN-INCLUSION: {"Adebukunola O."=>"Excluded", "Ayobami"=>"Excluded"} | RAYYAN-EXCLUSION-REASONS: wrong outcome,wrong publication type
Pattern of childhood gynaecological presentations in a Nigerian tertiary health facility.	Randawa AJ and Abdul MA and Umar HS	RAYYAN-INCLUSION: {"Adebukunola O."=>"Excluded", "Ayobami"=>"Excluded"} | RAYYAN-EXCLUSION-REASONS: wrong outcome,wrong population,wrong publication type
A novel ED-based sexual assault centre in western Kenya: description of patients and analysis of treatment patterns.	Ranney ML and Rennert-May E and Spitzer R and Chitai MA and Mamlin SE and Mabeya H	RAYYAN-INCLUSION: {"Adebukunola O."=>"Excluded", "Ayobami"=>"Excluded"} | RAYYAN-EXCLUSION-REASONS: wrong outcome,wrong publication type
Prevalence of and factors associated with peer emotional and physical violence among youth ages 13-17 in Cote d'Ivoire.	Ratto J and Dobash D and Seya S and Trika B and Kamagate F and Chiang L	RAYYAN-INCLUSION: {"Adebukunola O."=>"Excluded", "Ayobami"=>"Excluded"} | RAYYAN-EXCLUSION-REASONS: wrong outcome,wrong publication type
Care-seeking patterns and timely access to care among survivors of sexual violence in North Kivu, the Democratic Republic of the Congo: a retrospective file-based study	Reinholdz, H. and Agardh, A. and Verputten, M. and Byenda, J. and Frielingsdorf, H.	Export Date: 26 June 2025; Cited By: 2; Correspondence Address: H. Reinholdz; Department of Clinical Sciences, Division of Social Medicine and Global Health, Lund University, CRC, MalmÃ¶, Hus 28 plan 12, Jan WaldenstrÃ¶ms gata 35, Sweden; email: hanna.reinholdz@med.lu.se | RAYYAN-INCLUSION: {"Adebukunola O."=>"Excluded", "Ayobami"=>"Excluded"} | RAYYAN-EXCLUSION-REASONS: wrong outcome,wrong publi…
Sexual, Reproductive Health Needs, and Rights of Young People in Slum Areas of Kampala, Uganda: A Cross Sectional Study.	Renzaho AM and Kamara JK and Georgeou N and Kamanga G	RAYYAN-INCLUSION: {"Adebukunola O."=>"Excluded", "Ayobami"=>"Excluded"} | RAYYAN-EXCLUSION-REASONS: wrong outcome,wrong publication type
Sexual violence and its health consequences for female children in Swaziland: a cluster survey study	Reza, A and Breiding, MJ and Gulaid, J and Mercy, JA and Blanton, C and Mthethwa, Z and Bamrah, S and Dahlberg, LL and Anderson, M	RAYYAN-INCLUSION: {"Adebukunola O."=>"Excluded", "Ayobami"=>"Excluded"} | RAYYAN-EXCLUSION-REASONS: wrong outcome,wrong publication type
Brief Report: Adolescent Girls Who Sell Sex in Zimbabwe: HIV Risk, Behaviours, and Service Engagement	Rice, B. and MacHingura, F. and Maringwa, G. and Magutshwa, S. and Kujeke, T. and Jamali, G. and Busza, J. and De Wit, M. and Fearon, E. and Hanisch, D. and Yekeye, R. and Mugurungi, O. and Hargreaves, J.R. and Cowan, F.M.	Export Date: 26 June 2025; Cited By: 0; Correspondence Address: B. Rice; London School of Hygiene and Tropical Medicine, London, 15-17 Tavistock Place, WC1H 9SH, United Kingdom; email: brian.rice@lshtm.ac.uk; CODEN: JJASF | RAYYAN-INCLUSION: {"Adebukunola O."=>"Excluded", "Ayobami"=>"Excluded"} | RAYYAN-EXCLUSION-REASONS: wrong outcome,wrong publication type
Reported physical and sexual abuse in childhood and adult HIV risk behaviour in three African countries: findings from Project Accept (HPTN-043).	Richter L and KomÃ¡rek A and Desmond C and Celentano D and Morin S and Sweat M and Chariyalertsak S and Chingono A and Gray G and Mbwambo J and Coates T	RAYYAN-INCLUSION: {"Adebukunola O."=>"Excluded", "Ayobami"=>"Excluded"} | RAYYAN-EXCLUSION-REASONS: wrong study design
Exploring the Impact of Childhood Abuse on HIV Social and Attitudinal Factors Among Adults With and Without this History in Sub-Saharan Africa: Findings from NIMH Project Accept (HPTN 043)	Richter, L. and Makusha, T. and KomÃ¡rek, A. and Daniels, J. and Coates, T.	Export Date: 26 June 2025; Cited By: 6; Correspondence Address: T. Makusha; HIV/AIDS, STIs & TB (HAST) Programme, Human Sciences Research Council, Durban, Intuthuko Junction, 750 Francois Road, Cato Manor, 4001, South Africa; email: tmakusha@hsrc.ac.za; CODEN: AIBEF | RAYYAN-INCLUSION: {"Adebukunola O."=>"Excluded", "Ayobami"=>"Excluded"} | RAYYAN-EXCLUSION-REASONS: wrong outcome,wrong publicatio…
Low program access despite high burden of sexual, structural, and reproductive health vulnerabilities among young women who sell sex in Mombasa, Kenya	Roberts, E and Ma, HT and Bhattacharjee, P and Musyoki, H and Gichangi, P and Avery, L and Musimbi, J and Tsang, J and Kaosa, S and Kioko, J and Becker, ML and Mishra, S and Transitions Study Team	RAYYAN-INCLUSION: {"Adebukunola O."=>"Excluded", "Ayobami"=>"Excluded"} | RAYYAN-EXCLUSION-REASONS: wrong outcome,wrong publication type
The first instrument for complex PTSD assessment: Psychometric properties of the ICD-11 trauma questionnaire	Rocha, J. and Rodrigues, V. and Santos, E. and Azevedo, I. and Machado, S. and Almeida, V. and Silva, C. and Almeida, J. and Cloitre, M.	Export Date: 26 June 2025; Cited By: 16; Correspondence Address: J. Rocha; Instituto UniversitÃ¡rio de CiÃªncias da SaÃºde, Gandra, Rua Central de Gandra, 1317, 4585-116, Portugal; email: jose.rocha@iucs.cespu.pt | RAYYAN-INCLUSION: {"Adebukunola O."=>"Excluded", "Ayobami"=>"Excluded"} | RAYYAN-EXCLUSION-REASONS: wrong outcome,wrong publication type
Patterns of sexual violence against adults and children during the COVID-19 pandemic in Kenya: A prospective cross-sectional study	Rockowitz, S. and Stevens, L.M. and Rockey, J.C. and Smith, L.L. and Ritchie, J. and Colloff, M.F. and Kanja, W. and Cotton, J. and Njoroge, D. and Kamau, C. and Flowe, H.D.	Export Date: 26 June 2025; Cited By: 23; Correspondence Address: H.D. Flowe; School of Psychology, University of Birmingham, Birmingham, United Kingdom; email: h.flowe@bham.ac.uk | RAYYAN-INCLUSION: {"Adebukunola O."=>"Excluded", "Ayobami"=>"Excluded"} | RAYYAN-EXCLUSION-REASONS: wrong outcome,wrong population
Comparing four service delivery models for adolescent girls and young women through the Girl Power' study: Protocol for a multisite quasi-experimental cohort study	Rosenberg, N.E. and Pettifor, A.E. and Myers, L. and Phanga, T. and Marcus, R. and Bhushan, N.L. and Madlingozi, N. and Vansia, D. and Masters, A. and Maseko, B. and Mtwisha, L. and Kachigamba, A. and Tang, J. and Hosseinipour, M.C. and Bekker, L.-G.	Export Date: 26 June 2025; Cited By: 23; Correspondence Address: N.E. Rosenberg; University of North Carolina Project, Lilongwe, Malawi; email: Nora-Rosenberg@unc.edu | RAYYAN-INCLUSION: {"Adebukunola O."=>"Excluded", "Ayobami"=>"Excluded"} | RAYYAN-EXCLUSION-REASONS: wrong publication type
HIV infection and sexual partnerships and behaviour among adolescent girls in Nairobi, Kenya.	Rositch AF and Cherutich P and Brentlinger P and Kiarie JN and Nduati R and Farquhar C and Rositch, A F and Cherutich, P and Brentlinger, P and Kiarie, J N and Nduati, R and Farquhar, C	Accession Number: 104358802. Language: English. Entry Date: 20130222. Revision Date: 20211029. Publication Type: Journal Article; research. Journal Subset: Biomedical; Europe; Peer Reviewed; UK & Ireland. Grant Information: T32 AI070114/AI/NIAID NIH HHS/United States. NLM UID: 9007917. | RAYYAN-INCLUSION: {"Adebukunola O."=>"Excluded", "Ayobami"=>"Excluded"} | RAYYAN-EXCLUSION-REASONS: wrong outc…
Risk factors for homicide victimization in post-genocide Rwanda: a population -based case- control study.	Rubanzana W and Ntaganira J and Freeman MD and Hedt-Gauthier BL	RAYYAN-INCLUSION: {"Adebukunola O."=>"Excluded", "Ayobami"=>"Excluded"} | RAYYAN-EXCLUSION-REASONS: wrong outcome,wrong publication type
Assessing the cost-effectiveness of economic strengthening and parenting support for preventing violence against adolescents in Mpumalanga Province, South Africa: An economic modelling study using non-randomised data.	Rudgard WE and Obiesie S and Desmond C and Casale M and Cluver L	RAYYAN-INCLUSION: {"Adebukunola O."=>"Excluded", "Ayobami"=>"Excluded"} | RAYYAN-EXCLUSION-REASONS: wrong study design,wrong publication type
Traumatic episodes and mental health effects in young men and women in Rwanda, 17 years after the genocide	Rugema, L. and Mogren, I. and Ntaganira, J. and Krantz, G.	Export Date: 26 June 2025; Cited By: 43 | RAYYAN-INCLUSION: {"Adebukunola O."=>"Excluded", "Ayobami"=>"Excluded"} | RAYYAN-EXCLUSION-REASONS: wrong outcome,wrong population,wrong publication type
Traumatic episodes experienced during the genocide period in Rwanda influence life circumstances in young men and women 17 years later	Rugema, L. and Mogren, I. and Ntaganira, J. and Krantz, K.	Export Date: 26 June 2025; Cited By: 43 | RAYYAN-INCLUSION: {"Adebukunola O."=>"Excluded", "Ayobami"=>"Excluded"} | RAYYAN-EXCLUSION-REASONS: wrong outcome,wrong population,wrong publication type
Challenges faced by health workers in providing counselling services to HIV-Adebukunola O.tive children in Uganda: A descriptive study	Rujumba, J. and Mbasaalaki-Mwaka, C.L. and Ndeezi, G.	Export Date: 26 June 2025; Cited By: 44; Correspondence Address: J. Rujumba; Department of Paediatrics and Child Health, College of Health Sciences, Makerere University, Kampala, PO Box 7072, Uganda; email: jrujumba@yahoo.com | RAYYAN-INCLUSION: {"Adebukunola O."=>"Excluded", "Ayobami"=>"Excluded"} | RAYYAN-EXCLUSION-REASONS: wrong outcome,wrong publication type
The development and piloting of the ISPCAN Child Abuse Screening Tool-Parent version (ICAST-P)	Runyan, D.K. and Dunne, M.P. and Zolotor, A.J. and Madrid, B. and Jain, D. and Gerbaka, B. and Menick, D.M. and Andreva-Miller, I. and Kasim, M.S. and Choo, W.Y. and Isaeva, O. and Macfarlane, B. and Ramirez, C. and Volkova, E. and Youssef, R.M.	Export Date: 26 June 2025; Cited By: 126; CODEN: CABND | RAYYAN-INCLUSION: {"Adebukunola O."=>"Excluded", "Ayobami"=>"Excluded"} | RAYYAN-EXCLUSION-REASONS: wrong outcome,wrong study design,wrong publication type
Intimate partner violence during pregnancy in relation to non-psychotic mental health disorders in Rwanda: a cross-sectional population-based study.	Rurangirwa AA and Mogren I and Ntaganira J and Govender K and Krantz G	RAYYAN-INCLUSION: {"Adebukunola O."=>"Excluded", "Ayobami"=>"Excluded"} | RAYYAN-EXCLUSION-REASONS: wrong outcome,wrong publication type
Intimate partner violence among pregnant women in Rwanda, its associated risk factors and relationship to ANC services attendance: a population-based study.	Rurangirwa AA and Mogren I and Ntaganira J and Krantz G	RAYYAN-INCLUSION: {"Adebukunola O."=>"Excluded", "Ayobami"=>"Excluded"} | RAYYAN-EXCLUSION-REASONS: wrong outcome,wrong population,wrong publication type
Gender-associated violence at a women's hospital in Nairobi, Kenya.	Saidi H and Awori KO and Odula P	RAYYAN-INCLUSION: {"Adebukunola O."=>"Excluded", "Ayobami"=>"Excluded"} | RAYYAN-EXCLUSION-REASONS: wrong outcome,wrong publication type
Money, Power, and Relationships: Economic Vulnerability in Girls' Lives and Risk for Partner Violence Among Girls in Ibadan, Nigeria	Salawu, MM and Okedare, OO and Reed, E and Kiene, SM and Fawole, OI	RAYYAN-INCLUSION: {"Adebukunola O."=>"Excluded", "Ayobami"=>"Excluded"} | RAYYAN-EXCLUSION-REASONS: wrong outcome,wrong publication type
Magnitude of psychological distress and associated factors among war survivor women in Northern, Ethiopia, 2022: a community-based cross-sectional survey.	Salelew E and Assefa YA and Getachew R and Nenko G and Fanta B and Amare T and Demilew D and Dellie E and Aschalew AY and Asrade G and Demeke Z and Shitu K and Eriku GA and Worku C and Kibret AK and Haile TG and Hunegnaw MT and Fekadu H and Molla A and Belew AK and Atnafu A and Guadu T and Yitayal M and Worku N and Gelaye KA and Azale T and Awoke T	RAYYAN-INCLUSION: {"Adebukunola O."=>"Excluded", "Ayobami"=>"Excluded"} | RAYYAN-EXCLUSION-REASONS: wrong outcome,wrong publication type
Effect of gender on childhood maltreatment in the state of Qatar: Retrospective study	Salem, M and Dargham, SR and Kamal, M and Eldeeb, N and Alyafei, KA and Lynch, MA and Mian, M and Mahfoud, ZR	RAYYAN-INCLUSION: {"Adebukunola O."=>"Excluded", "Ayobami"=>"Excluded"} | RAYYAN-EXCLUSION-REASONS: wrong outcome,wrong publication type
Long-acting reversible contraceptives use among adolescent girls and young women in high fertility countries in sub-Saharan Africa	Sambah, F. and Aboagye, R.G. and Seidu, A.-A. and Tengan, C.L. and Salihu, T. and Ahinkorah, B.O.	Export Date: 26 June 2025; Cited By: 4; Correspondence Address: C.L. Tengan; Kumasi Centre for Collaborative Research in Tropical Medicince, Kwame Nkrumah University of Science and Technology, Kumasi, Ghana; email: charles.tengan.7@gmail.com | RAYYAN-INCLUSION: {"Adebukunola O."=>"Excluded", "Ayobami"=>"Excluded"} | RAYYAN-EXCLUSION-REASONS: wrong outcome,wrong publication type
Prevalence, influencing factors, and perspectives on bulimia, anorexia, and binge eating among university students in northern Morocco: A cross-sectional study	Sammoud, K and Bousgheiri, F and Lemrabett, S and Agdai, I and Radouan, O and Senhaji, M and El Ammouri, A and Najdi, A	RAYYAN-INCLUSION: {"Adebukunola O."=>"Excluded", "Ayobami"=>"Excluded"} | RAYYAN-EXCLUSION-REASONS: wrong outcome,wrong publication type
Sexual Harassment Myths and Victims' Blame Game among the Students of Institutions of Higher Learning: Implication to Gender-based sexual Violence and Community Sustainable Development in Southeast Nigeria	Samuel, OO and Nwakaego, EE and Ogechi, N and Ijeoma, UA and Ogechi, AI and Adaobi, CE	RAYYAN-INCLUSION: {"Adebukunola O."=>"Excluded", "Ayobami"=>"Excluded"} | RAYYAN-EXCLUSION-REASONS: wrong outcome
Prevalence of Sexual Experience and Initiation of Sexual Intercourse Among Adolescents, Rakai District, Uganda, 1994-2011	Santelli, J.S. and Song, X. and Holden, I.K. and Wunder, K. and Zhong, X. and Wei, Y. and Mathur, S. and Lutalo, T. and Nalugoda, F. and Gray, R.H. and Serwadda, D.M.	Export Date: 26 June 2025; Cited By: 9; Correspondence Address: J.S. Santelli; Heilbrunn Department of Population and Family Health, Mailman School of Public Health, Columbia University, New York, 60 Haven Avenue B-2, 10032, United States; email: Js2637@columbia.edu; CODEN: JADHE | RAYYAN-INCLUSION: {"Adebukunola O."=>"Excluded", "Ayobami"=>"Excluded"} | RAYYAN-EXCLUSION-REASONS: wrong outcome,wr…
Adverse childhood experiences, adult depression, and suicidal ideation in rural Uganda: A cross-sectional, population-based study	Satinsky, E.N. and Kakuhikire, B. and Baguma, C. and Rasmussen, J.D. and Ashaba, S. and Cooper-Vince, C.E. and Perkins, J.M. and Kiconco, A. and Namara, E.B. and Bangsberg, D.R. and Tsai, A.C.	Export Date: 26 June 2025; Cited By: 54; Correspondence Address: E.N. Satinsky; Mbarara University of Science and Technology, Mbarara, Uganda; email: esatinsky@mgh.harvard.edu | RAYYAN-INCLUSION: {"Adebukunola O."=>"Excluded", "Ayobami"=>"Excluded"} | RAYYAN-EXCLUSION-REASONS: wrong outcome,wrong publication type
Clinical and therapeutic aspects of sexual violence received at CHU Yalgado Ouedraogo, Burkina Faso)	Sawadogo, Y.A. and Ouedraogo, I. and Zamane, H. and Kiemtore, S. and Kain, D.P. and Ouattara, A. and Ouedraogo, C.R.M. and Ouedraogo, A. and Thieba, B.	Export Date: 26 June 2025; Cited By: 0 | RAYYAN-INCLUSION: {"Adebukunola O."=>"Excluded", "Ayobami"=>"Excluded"} | RAYYAN-EXCLUSION-REASONS: wrong outcome,wrong publication type
The burden of trauma in Tanzania: Analysis of prospective trauma registry data at regional hospitals in Tanzania	Sawe, H.R. and Wallis, L.A. and Weber, E.J. and Mfinanga, J.A. and Coats, T.J. and Reynolds, T.A.	Export Date: 26 June 2025; Cited By: 14; Correspondence Address: H.R. Sawe; Emergency Medicine Department, MUHAS, Dar es Salaam, P.O. Box 65001; email: hsawe@muhas.ac.tz; CODEN: INJUB | RAYYAN-INCLUSION: {"Adebukunola O."=>"Excluded", "Ayobami"=>"Excluded"} | RAYYAN-EXCLUSION-REASONS: wrong outcome,wrong publication type
Sexual and reproductive health needs of HIV-Adebukunola O.tive women in Botswana - A study of health care worker's views	Schaan, M.M. and Taylor, M. and Puvimanasinghe, J. and Busang, L. and Keapoletswe, K. and Marlink, R.	Export Date: 26 June 2025; Cited By: 16; Correspondence Address: M.M. Schaan; Department of Public Health Medicine, Nelson R. Mandela School of Medicine, University of Kwazulu Natal, Durban, South Africa; email: mmschaan@yahoo.com; CODEN: AIDCE | RAYYAN-INCLUSION: {"Adebukunola O."=>"Excluded", "Ayobami"=>"Excluded"} | RAYYAN-EXCLUSION-REASONS: wrong outcome,wrong publication type
Gender Differences in the Violence Exposure Types That Predict PTSD and Depression in Adolescents.	Schwartz, Byron and Kaminer, Debra and Hardy, Anneli and NÃ¶thling, Jani and Seedat, Soraya	Accession Number: 152767906. Language: English. Entry Date: 20211014. Revision Date: 20211014. Publication Type: Journal Article; research; tables/charts. Journal Subset: Peer Reviewed; Public Health; USA. Special Interest: Pediatric Care; Psychiatry/Psychology. Instrumentation: 21-Item Beck Depression Inventory (BDI); 28-Item Child PTSD Checklist (C-PCL); Child Exposure to Community Violence (CE…
From fear to resilience: adolescents' experiences of violence in inner-city Johannesburg, South Africa	Scorgie, F and Baron, D and Stadler, J and Venables, E and Brahmbhatt, H and Mmari, K and Delany-Moretlwe, S	RAYYAN-INCLUSION: {"Adebukunola O."=>"Excluded", "Ayobami"=>"Excluded"} | RAYYAN-LABELS: Qualitative-only study | RAYYAN-EXCLUSION-REASONS: wrong outcome,wrong study design | USER-NOTES: {"Ayobami"=>["Check authors description of threats to sexual harassment and violence"]}
The association between child maltreatment and mental disorders in the Australian Child Maltreatment Study	Scott, J.G. and Malacova, E. and Mathews, B. and Haslam, D.M. and Pacella, R. and Higgins, D.J. and Meinck, F. and Dunne, M.P. and Finkelhor, D. and Erskine, H.E. and Lawrence, D.M. and Thomas, H.J.	Export Date: 26 June 2025; Cited By: 48; Correspondence Address: J.G. Scott; Child Health Research Centre, the University of Queensland, Brisbane, Australia; email: james_scott@qcmhr.uq.edu.au; CODEN: MJAUA | RAYYAN-INCLUSION: {"Adebukunola O."=>"Excluded", "Ayobami"=>"Excluded"} | RAYYAN-EXCLUSION-REASONS: wrong outcome,wrong publication type
The cross-national epidemiology of DSM-IV intermittent explosive disorder	Scott, K.M. and Lim, C.C.W. and Hwang, I. and Adamowski, T. and Al-Hamzawi, A. and Bromet, E. and Bunting, B. and Ferrand, M.P. and Florescu, S. and Gureje, O. and Hinkov, H. and Hu, C. and Karam, E. and Lee, S. and Posada-Villa, J. and Stein, D. and Tachimori, H. and Viana, M.C. and Xavier, M. and Kessler, R.C.	Export Date: 26 June 2025; Cited By: 32; Correspondence Address: K.M. Scott; Department of Psychological Medicine, University of Otago, Dunedin, PO Box 56, 9054, New Zealand; email: kate.scott@otago.ac.nz; CODEN: PSMDC | RAYYAN-INCLUSION: {"Adebukunola O."=>"Excluded", "Ayobami"=>"Excluded"} | RAYYAN-EXCLUSION-REASONS: wrong outcome,wrong publication type
Kinship and Intimate Partner Violence Against Married Women in Ghana: A Qualitative Exploration	Sedziafa, A.P. and Tenkorang, E.Y. and Owusu, A.Y.	Export Date: 26 June 2025; Cited By: 37; Correspondence Address: E.Y. Tenkorang; Department of Sociology, Memorial University of Newfoundland, St. Johnâ€™s, 230 Elizabeth Ave, A1C 5S7, Canada; email: eytenkorang@mun.ca | RAYYAN-INCLUSION: {"Adebukunola O."=>"Excluded", "Ayobami"=>"Excluded"} | RAYYAN-EXCLUSION-REASONS: wrong outcome,wrong publication type
Trauma exposure and post-traumatic stress symptoms in urban African schools - Survey in Cape Town and Nairobi	Seedat, S and Nyamai, C and Njenga, F and Vythilingum, B and Stein, DJ	RAYYAN-INCLUSION: {"Adebukunola O."=>"Excluded", "Ayobami"=>"Excluded"} | RAYYAN-EXCLUSION-REASONS: wrong outcome,wrong publication type
SOCIOECONOMIC CONDITIONS AND VIOLENCE IN CAPE TOWN, SOUTH AFRICA	Seekings, J and Thaler, K	RAYYAN-INCLUSION: {"Adebukunola O."=>"Excluded", "Ayobami"=>"Excluded"} | RAYYAN-EXCLUSION-REASONS: wrong outcome,wrong publication type
A sex-disaggregated analysis of how emotional violence relates to suicide ideation in low- and middle-income countries.	Seff I and Stark L	RAYYAN-INCLUSION: {"Adebukunola O."=>"Excluded", "Ayobami"=>"Excluded"} | RAYYAN-EXCLUSION-REASONS: wrong outcome,wrong publication type
Prevalence of sexually transmitted infections and factors associated with hiv status among vulnerable women in northern uganda: Baseline results from pe atye kena cohort study	Segala, F.V. and Micheli, G. and Seguiti, C. and Pierantozzi, A. and Lukwiya, R. and Odong, B. and Aloi, F. and Ochola, E. and Cauda, R. and De Gaetano Donati, K. and Cingolani, A.	Export Date: 26 June 2025; Cited By: 4; Correspondence Address: F.V. Segala; Division of Infectious Diseases, Catholic University of the Sacred Heart, Rome, 00168, Italy; email: fvsegala@gmail.com | RAYYAN-INCLUSION: {"Adebukunola O."=>"Excluded", "Ayobami"=>"Excluded"} | RAYYAN-EXCLUSION-REASONS: wrong outcome,wrong publication type
Prevalence and associated factors of depression among people with epilepsy in Ethiopia: a cross-sectional study	Seid, J. and Mebrahtu, K.	Export Date: 26 June 2025; Cited By: 3; Correspondence Address: J. Seid; Department of Psychiatric Nursing, College of Health Sciences, Mekelle University, Mekelle, Tigray, Ethiopia; email: jemals283@gmail.com | RAYYAN-INCLUSION: {"Adebukunola O."=>"Excluded", "Ayobami"=>"Excluded"} | RAYYAN-EXCLUSION-REASONS: wrong outcome,wrong publication type
Prognostic factors of first intimate partner violence among ever-married women in Sub-Saharan Africa: Gompertz gamma shared frailty modeling	Seifu, B.L. and Asebe, H.A. and Legesse, B.T. and Mulaw, G.F. and Tebeje, T.M. and Mare, K.U.	Export Date: 26 June 2025; Cited By: 2; Correspondence Address: B.L. Seifu; Department of Public Health, College of Medicine and Health Sciences, Samara University, Samara, Ethiopia; email: beminetlemma1915@gmail.com; CODEN: POLNC | RAYYAN-INCLUSION: {"Adebukunola O."=>"Excluded", "Ayobami"=>"Excluded"} | RAYYAN-EXCLUSION-REASONS: wrong outcome,wrong publication type
Demographic & clinical correlates of admission into a specialized psychiatric inpatient service for children and adolescents in Egypt: An observational retrospective study	Seleem, MA and Amer, RA	RAYYAN-INCLUSION: {"Adebukunola O."=>"Excluded", "Ayobami"=>"Excluded"} | RAYYAN-EXCLUSION-REASONS: wrong outcome,wrong publication type
Demographic and clinical characteristics of children seeking psychiatric services in the Nile Delta region: an observational retrospective study.	Seleem, Mohammad A. and Amer, Reham A. and Romeh, Amr H. and Hamoda, Hesham M.	Accession Number: 139273655. Language: English. Entry Date: In Process. Revision Date: 20191028. Publication Type: Journal Article. | RAYYAN-INCLUSION: {"Adebukunola O."=>"Excluded", "Ayobami"=>"Excluded"} | RAYYAN-EXCLUSION-REASONS: wrong outcome,wrong publication type
Postmortem findings of victims of sexual assault: a study of 15 autopsies in the Niger Delta region of Nigeria.	Seleye-Fubara D and Etebu EN	RAYYAN-INCLUSION: {"Adebukunola O."=>"Excluded", "Ayobami"=>"Excluded"} | RAYYAN-EXCLUSION-REASONS: wrong outcome,wrong publication type
Prevalence and Associations, by Age Group, of IPV Among AGYW in Rural South Africa.	Selin A and DeLong SM and Julien A and MacPhail C and Twine R and Hughes JP and Agyei Y and Hamilton EL and Kahn K and Pettifor A	RAYYAN-INCLUSION: {"Adebukunola O."=>"Excluded", "Ayobami"=>"Excluded"} | RAYYAN-EXCLUSION-REASONS: wrong outcome,wrong publication type
Sexual abuse and violence among adolescent girls in Botswana: a mental health perspective.	Seloilwe ES and Thupayagale-Tshweneagae G	Accession Number: 105364139. Language: English. Entry Date: 20090918. Revision Date: 20200708. Publication Type: Journal Article; case study; research. Journal Subset: Blind Peer Reviewed; Core Nursing; Editorial Board Reviewed; Expert Peer Reviewed; Nursing; Peer Reviewed; USA. NLM UID: 7907126. | RAYYAN-INCLUSION: {"Adebukunola O."=>"Excluded", "Ayobami"=>"Excluded"} | RAYYAN-EXCLUSION-REASONS:…
Domestic violence and its predictors among married women in reproductive age in Fagitalekoma Woreda, Awi zone, Amhara regional state, North Western Ethiopia.	Semahegn A and Belachew T and Abdulahi M	RAYYAN-INCLUSION: {"Adebukunola O."=>"Excluded", "Ayobami"=>"Excluded"} | RAYYAN-EXCLUSION-REASONS: wrong outcome,wrong publication type
Domestic violence against women and associated factors in Ethiopia; systematic review.	Semahegn A and Mengistie B	RAYYAN-INCLUSION: {"Adebukunola O."=>"Excluded", "Ayobami"=>"Excluded"} | RAYYAN-EXCLUSION-REASONS: wrong population,wrong study design,wrong publication type
PTSD symptoms in intellectually disabled victims of sexual assault	Shabalala, N and Jasson, A	RAYYAN-INCLUSION: {"Adebukunola O."=>"Excluded", "Ayobami"=>"Excluded"} | RAYYAN-EXCLUSION-REASONS: wrong outcome,wrong publication type
Factors associated with IPV victimisation of women and perpetration by men in migrant communities of Nepal	Shai, N. and Pradhan, G.D. and Chirwa, E. and Shrestha, R. and Adhikari, A. and Kerr-Wilson, A.	RAYYAN-INCLUSION: {"Adebukunola O."=>"Excluded", "Ayobami"=>"Excluded"} | RAYYAN-EXCLUSION-REASONS: wrong outcome,wrong publication type
Intimate partner violence during pregnancy in Zimbabwe: a cross-sectional study of prevalence, predictors and associations with HIV.	Shamu S and Abrahams N and Zarowsky C and Shefer T and Temmerman M	RAYYAN-INCLUSION: {"Adebukunola O."=>"Excluded", "Ayobami"=>"Excluded"} | RAYYAN-EXCLUSION-REASONS: wrong outcome,wrong publication type
Does a history of sexual and physical childhood abuse contribute to HIV infection risk in adulthood? A study among post-natal women in Harare, Zimbabwe	Shamu, S and Shamu, P and Zarowsky, C and Temmerman, M and Shefer, T and Abrahams, N	RAYYAN-INCLUSION: {"Adebukunola O."=>"Excluded", "Ayobami"=>"Excluded"} | RAYYAN-EXCLUSION-REASONS: wrong outcome,wrong publication type
Prevalence and risk factors for intimate partner violence among grade 8 learners in urban South Africa: Baseline analysis from the Skhokho supporting success cluster randomised controlled trial	Shamu, S. and Gevers, A. and Mahlangu, B.P. and Shai, P.N.J. and Chirwa, E.D. and Jewkes, R.K.	Export Date: 26 June 2025; Cited By: 57; Correspondence Address: S. Shamu; Gender and Health Research Unit, Medical Research Council, Pretoria, South Africa; email: shamuts@yahoo.com | RAYYAN-INCLUSION: {"Adebukunola O."=>"Excluded", "Ayobami"=>"Excluded"} | RAYYAN-EXCLUSION-REASONS: wrong outcome,wrong population
High-frequency intimate partner violence during pregnancy, postnatal depression and suicidal tendencies in Harare, Zimbabwe	Shamu, S. and Zarowsky, C. and Roelens, K. and Temmerman, M. and Abrahams, N.	Export Date: 26 June 2025; Cited By: 66; Correspondence Address: S. Shamu; Gender and Health Research Unit, Medical Research Council, Tygerberg, 7505, South Africa; email: shamuts@yahoo.com; CODEN: GHPSD | RAYYAN-INCLUSION: {"Adebukunola O."=>"Excluded", "Ayobami"=>"Excluded"} | RAYYAN-EXCLUSION-REASONS: wrong outcome,wrong publication type
Depressive symptoms and HIV risk behaviours among adolescents enrolled in the HPTN071 (PopART) trial in Zambia and South Africa	Shanaube, K. and Gachie, T. and Hoddinott, G. and Schaap, A. and Floyd, S. and Mainga, T. and Bond, V. and Hayes, R. and Fidler, S. and Ayles, H. and Hargreaves, J. and Watson-Jones, D. and Godfrey-Faussett, P. and Sabapathy, K. and Hauck, K. and Smith, P.C. and Cori, A. and Pickles, M. and Mandla, N. and Yang, B. and James, A. and Vermaak, R. and Makola, N. and Naidoo, V. and Simwinga, M. and Mw…	Export Date: 26 June 2025; Cited By: 3; Correspondence Address: T. Gachie; Zambart, University of Zambia, School of Medicine, Lusaka, Zambia; email: gachiethomas@gmail.com; CODEN: POLNC | RAYYAN-INCLUSION: {"Adebukunola O."=>"Excluded", "Ayobami"=>"Excluded"} | RAYYAN-EXCLUSION-REASONS: wrong outcome,wrong publication type
Pattern of Female Sexual Assault in Qalyubia Governorate, Egypt, During the Period From 2009 to 2013: A Retrospective Study.	Sharaf El-Din AA and Elkholy SM and Metwally ES and Farag HA	RAYYAN-INCLUSION: {"Adebukunola O."=>"Excluded", "Ayobami"=>"Excluded"} | RAYYAN-EXCLUSION-REASONS: wrong outcome,wrong publication type
Trauma, risk, and resilience: A qualitative study of mental health in post-conflict Liberia	Sharma, M. and Backman, A. and Vesga-Lopez, O. and Zayas, L. and Harris, B. and Henderson, D.C. and Koenen, K.C. and Williams, D.R. and Borba, C.P.C.	Export Date: 26 June 2025; Cited By: 1; Correspondence Address: M. Sharma; Harvard T. H. Chan School of Public Health, Boston, 677 Huntington Ave, 02115, United States; email: mas7345@mail.harvard.edu; CODEN: TRPSF | RAYYAN-INCLUSION: {"Adebukunola O."=>"Excluded", "Ayobami"=>"Excluded"} | RAYYAN-EXCLUSION-REASONS: wrong outcome,wrong publication type
Displacement-related factors influencing marital practices and associated intimate partner violence risk among Somali refugees in Dollo Ado, Ethiopia: a qualitative study	Sharma, V and Amobi, A and Tewolde, S and Deyessa, N and Scott, J	RAYYAN-INCLUSION: {"Adebukunola O."=>"Excluded", "Ayobami"=>"Excluded"} | RAYYAN-EXCLUSION-REASONS: wrong outcome,wrong population,wrong publication type
Describing the effect of COVID-19 on sexual and healthcare-seeking behaviours of men who have sex with men in three counties in Kenya: a cross-sectional study	Shaw, S.Y. and Biegun, J.C.S. and Leung, S. and Isac, S. and Musyoki, H.K. and Mugambi, M. and Kioko, J. and Musimbi, J. and Olango, K. and Kuria, S. and Ongaro, M.K. and Walimbwa, J. and Emmanuel, F. and Blanchard, J. and Pickles, M. and Mishra, S. and Becker, M.L. and Lazarus, L. and Lorway, R. and Bhattacharjee, P.	Export Date: 26 June 2025; Cited By: 1; Correspondence Address: S.Y. Shaw; Community Health Sciences, University of Manitoba, Winnipeg, Canada; email: souradet.shaw@umanitoba.ca; CODEN: STINF | RAYYAN-INCLUSION: {"Adebukunola O."=>"Excluded", "Ayobami"=>"Excluded"} | RAYYAN-EXCLUSION-REASONS: wrong outcome,wrong publication type
Sexual violence against female sex workers in The Gambia: a cross-sectional examination of the associations between victimization and reproductive, sexual and mental health.	Sherwood JA and Grosso A and Decker MR and Peitzmeier S and Papworth E and Diouf D and Drame FM and Ceesay N and Baral S	RAYYAN-INCLUSION: {"Adebukunola O."=>"Excluded", "Ayobami"=>"Excluded"} | RAYYAN-EXCLUSION-REASONS: wrong outcome,wrong population
Intimate partner violence and COVID-19 among reproductive age women: A community-based cross-sectional survey, Ethiopia	Shewangzaw Engda, A. and Dargie Wubetu, A. and Kasahun Amogne, F. and Moltot Kitaw, T.	Export Date: 26 June 2025; Cited By: 10; Correspondence Address: A. Shewangzaw Engda; Psychiatry Unit, College of Health Sciences and Medicine, Department of Nursing, Debre Berhan University, Debre Berhan, Ethiopia; email: abaynehshewa@gmail.com | RAYYAN-INCLUSION: {"Adebukunola O."=>"Excluded", "Ayobami"=>"Excluded"} | RAYYAN-EXCLUSION-REASONS: wrong outcome,wrong publication type
Hidden gender-based violence and its causes among women in Okugu Refugee Camp, Ethiopia: a cross-sectional study.	Shifera N and Matiyas R and Keyzema DK and Girma D and Yosef T	RAYYAN-INCLUSION: {"Adebukunola O."=>"Excluded", "Ayobami"=>"Excluded"} | RAYYAN-EXCLUSION-REASONS: wrong outcome,wrong publication type
Application of geospatial analysis in health research: A systematic review of methodological aspects of studies on violence against children and young people	Shinyemba, TW and Shiode, S and Devries, K	RAYYAN-INCLUSION: {"Adebukunola O."=>"Excluded", "Ayobami"=>"Excluded"} | RAYYAN-EXCLUSION-REASONS: wrong study design,wrong publication type
The negative impacts of adolescent sexuality problems among secondary school students in Oworonshoki Lagos	Shittu, LAJ and Zachariah, MP and Ajayi, G and Oguntola, JA and Izegbu, MC and Ashiru, OA	RAYYAN-INCLUSION: {"Adebukunola O."=>"Excluded", "Ayobami"=>"Excluded"} | RAYYAN-EXCLUSION-REASONS: wrong outcome,wrong publication type | USER-NOTES: {"Ayobami"=>["Check forced sex "]}
Examining the Factors Associated With Sexual Violence Against Women in Sierra Leone: A Nationwide Cross-Sectional Study.	Shour AR and Anguzu R and Zhou Y and Beyer K	RAYYAN-INCLUSION: {"Adebukunola O."=>"Excluded", "Ayobami"=>"Excluded"} | RAYYAN-EXCLUSION-REASONS: wrong outcome,wrong population
Survey of the risk behaviors and mental health of adolescents in Gabon risky behaviors and vulnerability of adolescent Africans	Siawaya, JFD and Rogombe, SM and Diawara, M and Houechenou, RMA and Emagha, NSE and Andrews, Z and Moukambi, LA and Siawaya, ACM and Nzoghe, AM and Ndjindji, OM and Mouguiama, PD	RAYYAN-INCLUSION: {"Adebukunola O."=>"Excluded", "Ayobami"=>"Excluded"} | RAYYAN-EXCLUSION-REASONS: wrong outcome,wrong publication type
EXPLORING CONTEXTUAL AND INDIVIDUAL FACTORS INFLUENCING PREVALENCE OF SEXUAL ASSAULT AMONG FEMALE YOUNG PEOPLE IN ANAMBRA STATE, NIGERIA.	Sibeudu, Florence Tochukwu and Ibebuike, Julia E. and Okoye, Hope Nkiruka and Ahmad, Mariam and Meherali, Salima	Accession Number: 179251781. Language: English. Entry Date: 20240830. Revision Date: 20240830. Publication Type: Journal Article; research; tables/charts. | RAYYAN-INCLUSION: {"Adebukunola O."=>"Excluded", "Ayobami"=>"Excluded"} | RAYYAN-EXCLUSION-REASONS: wrong outcome,wrong study design
Prevalence and correlates of depressive disorders in commercially sexual exploited children: A cross-sectional study in Mombasa, Kenya.	Sidi A and Kiio M and Mwangi N and Olum M and Githinji G and Maina K and Kithinji C and Kaloki F and Temmerman M and Manguro G	RAYYAN-INCLUSION: {"Adebukunola O."=>"Excluded", "Ayobami"=>"Excluded"} | RAYYAN-EXCLUSION-REASONS: wrong outcome,wrong publication type
Intimate partner violence during pregnancy and its association with preterm birth and low birth weight in Tanzania: A prospective cohort study	Sigalla, G.N. and Mushi, D. and Meyrowitsch, D.W. and Manongi, R. and Rogathi, J.J. and Gammeltoft, T. and Rasch, V.	Export Date: 26 June 2025; Cited By: 84; CODEN: POLNC | RAYYAN-INCLUSION: {"Adebukunola O."=>"Excluded", "Ayobami"=>"Excluded"} | RAYYAN-EXCLUSION-REASONS: wrong outcome,wrong publication type
Mental health and HIV sexual risk behavior among patrons of alcohol serving venues in Cape Town, South Africa.	Sikkema KJ and Watt MH and Meade CS and Ranby KW and Kalichman SC and Skinner D and Pieterse D	RAYYAN-INCLUSION: {"Adebukunola O."=>"Excluded", "Ayobami"=>"Excluded"} | RAYYAN-EXCLUSION-REASONS: wrong outcome,wrong publication type
Health-related factors associated with intimate partner violence in women attending a primary care clinic in South-Western Nigeria	Silva, A.A. and Irabor, A. and Olowookere, O.O. and Owoaje, E. and Adebusoye, L.A.	Export Date: 26 June 2025; Cited By: 4; Correspondence Address: A.A. Silva; Family Medicine Department, University College Hospital, Ibadan, Nigeria; email: abimbolasilva@gmail.com | RAYYAN-INCLUSION: {"Adebukunola O."=>"Excluded", "Ayobami"=>"Excluded"} | RAYYAN-EXCLUSION-REASONS: wrong outcome,wrong population,wrong publication type
Trends and factors associated with intimate partner sexual violence among married women in Zambia: A multilevel analysis.	Simona S and Likando N	RAYYAN-INCLUSION: {"Adebukunola O."=>"Excluded", "Ayobami"=>"Excluded"} | RAYYAN-EXCLUSION-REASONS: wrong outcome,wrong publication type
Cultural adaptation of a scalable psychological intervention for Burundian refugee adolescents in Tanzania: a qualitative study.	Singh A and Nemiro A and Malik A and Guimond MF and Nduwimana E and Likindikoki S and Annan J and Tol WA	RAYYAN-INCLUSION: {"Adebukunola O."=>"Excluded", "Ayobami"=>"Excluded"} | RAYYAN-EXCLUSION-REASONS: wrong outcome,wrong publication type
Violence against Congolese refugee women in Rwanda and mental health: a cross-sectional study using latent class analysis.	Sipsma HL and Falb KL and Willie T and Bradley EH and Bienkowski L and Meerdink N and Gupta J	RAYYAN-INCLUSION: {"Adebukunola O."=>"Excluded", "Ayobami"=>"Excluded"} | RAYYAN-EXCLUSION-REASONS: wrong outcome,wrong population
Child abuse and AIDS-related knowledge, attitudes and behavior among adolescents in Zambia	Slonim-Nevo, V and Mukuka, L	RAYYAN-INCLUSION: {"Adebukunola O."=>"Excluded", "Ayobami"=>"Excluded"} | RAYYAN-EXCLUSION-REASONS: wrong outcome,wrong population,wrong publication type
HIV burden and correlates of infection among transfeminine people and cisgender men who have sex with men in Nairobi, Kenya: an observational study.	Smith AD and Kimani J and Kabuti R and Weatherburn P and Fearon E and Bourne A	RAYYAN-INCLUSION: {"Adebukunola O."=>"Excluded", "Ayobami"=>"Excluded"} | RAYYAN-EXCLUSION-REASONS: wrong outcome,wrong publication type
Sex differences in the association between childhood maltreatment and cardiovascular disease in the UK Biobank	Soares, A.L.G. and Hammerton, G. and Howe, L.D. and Rich-Edwards, J. and Halligan, S. and Fraser, A.	Export Date: 26 June 2025; Cited By: 53; Correspondence Address: A.L.G. Soares; Population Health Sciences, Bristol Medical School, University of Bristol, Bristol, BS8 2BN, United Kingdom; email: analuiza.soares@bristol.ac.uk; CODEN: HEARF | RAYYAN-INCLUSION: {"Adebukunola O."=>"Excluded", "Ayobami"=>"Excluded"} | RAYYAN-EXCLUSION-REASONS: wrong outcome,wrong population,wrong publication type
Domestic violence and child nutrition in Liberia.	Sobkoviak RM and Yount KM and Halim N	RAYYAN-INCLUSION: {"Adebukunola O."=>"Excluded", "Ayobami"=>"Excluded"} | RAYYAN-EXCLUSION-REASONS: wrong outcome,wrong publication type
The pattern and characteristics of sexual assault perpetrators and survivors managed at a sexual assault referral centre in Lagos.	Sodipo OO and Adedokun A and Adejumo AO and Olibamoyo O	RAYYAN-INCLUSION: {"Adebukunola O."=>"Excluded", "Ayobami"=>"Excluded"} | RAYYAN-EXCLUSION-REASONS: wrong outcome,wrong publication type
[truncated: 139 more rows]

## Sheet: Full Text
Prevalence and associated factors of non-consensual sexual acts among adolescents in the Democratic Republic of Congo	Yode, M and Ekofo, F and Mihigo, BM	RAYYAN-INCLUSION: {"Posi"=>"Excluded", "Oluwaseyi"=>"Excluded"} | RAYYAN-EXCLUSION-REASONS: wrong outcome
[truncated: 38 more rows]
