# Supplementary material for: Prevalence of sexual coercion and associated factors among adolescents and young adults in Africa: a systematic review and meta-analysis
Source: Front Reprod Health. 2025 Nov 28;7:1697868. doi: 10.3389/frph.2025.1697868 (PMC12698548; doi:10.3389/frph.2025.1697868)
Supplement: Supplementary file 1 [file Datasheet1.zip › Sexual Coercion_APPENDICES/APPENDIX F.xlsx]

## Sheet: Sheet1
Study ID		Title	Author/year	Was the aim/objective of the study clear?	Was the study design appropriate for the stated aim?	Was the sample size justified?	Was the target/reference population clearly defined?	Was the sample frame taken from an appropriate population base so that it closely represented the target/reference population under investigation?	Was the selection process likely to select subjects/participants that were representative of the target/reference population?	Were measures undertaken to address and categorize non-responders?	Were the risk factor and outcome variables measured appropriate to the aims of the study?	Were the risk factor and outcome variables measured correctly using instruments/measurements that had been trialled, piloted or published previously?	Is it clear what was used to determine statistical significance and/or precision estimates? (e.g., p-values, confidence intervals)	Were the methods (including statistical methods) sufficiently described to enable them to be repeated?	Were the basic data adequately described?	Does the response rate raise concerns about non-response bias?	If appropriate, was information about non-responders described?	Were the results internally consistent?	Were the results presented for all the analyses described in the methods?	Were the authors’ discussions and conclusions justified by the results?	Were the limitations of the study discussed?	Were there any funding sources or conflicts of interest that may affect the authors’ interpretation of the results?	Was ethical approval or consent of participants obtained?	Overall risk of bias assessment (low, medium, high)
4	Landis, D and Falb, K and Michelis, I and Blackomere, T and Stark, L	Violence, Well-Being and Level of Participation in Formal Education among Adolescent Girls in Eastern Democratic Republic of the Congo: The Role of Child Marriage	(Landis et al., 2018)	YES	YES	NO	YES	YES	YES	NO	YES	YES	YES	YES	YES	NO	NO	YES	YES	YES	YES	NO	YES	MEDIUM
13	Aduayi, Victor A. and Aduayi, Olufunso S. and Olasode, Olayinka A.	Sexual Coercion and Violence among Young Women in Nigeria: A Northern and Southern Comparison.	(Aduayi et al., 2016)	Yes	Yes	No	YES	Yes	Yes	No	Yes	yes	Yes	No	yes	no	NO	no	no	no	no	no	yes	HIGH
5	Amo-Adjei, Joshua and Agbemavi, Wonder and Bansal, Avantee and Yoshikawa, Miho and Deliege, Antoinne and Khan, Muhammad Rafiq and Bae, Wonjun	Adverse Childhood Experiences and Child Sexual Exploitation in Ghana.	(Amo-Adjei et al., 2025)	Yes	Yes	Yes	Yes	Yes	YES	Yes	Yes	Yes	Yes	Yes	Yes	No	Yes	Yes	Yes	Yes	Yes	No	Yes	LOW
45	Bekele AB and van Aken MA and Dubas JS	Sexual violence victimization among female secondary school students in eastern Ethiopia.	(Bekele et al., 2011)	YES	YES	YES	YES	YES	YES	no	YES	no	YES	YES	YES	NO	NA	YES	YES	YES	YES	I dont know	Yes	LOW
47	Beyene AS and Chojenta C and Loxton DJ	Gender-Based Violence Perpetration by Male High School Students in Eastern Ethiopia.	(Beyene et al., 2020)	YES	YES	YES	YES	YES	YES	YES	YES	YES	YES	YES	YES	NO	NO	YES	YES	YES	YES	NO	YES	LOW
11	Erulkar AS	Prevalence, Pattern and Predictors of Child Sexual Abuse Among Senior Secondary School Students in Enugu Metropolis.	(Chime et al., 2021)	YES	YES	YES	YES	YES	YES	YES	YES	NO	YES	YES	YES	NO	NO	YES	YES	YES	YES	NO	YES	MEDIUM
12	Van Decraen, Els and Michielsen, Kristien and Herbots, Sarah and Van Rossem, Ronan and Temmerman, Marleen	Sexual coercion among in-school adolescents in Rwanda: prevalence and correlates of victimization and normative acceptance.	(Decraen et al., 2012)	YES	YES	YES	YES	YES	YES	YES	YES	NO	YES	YES	YES	NO	NO	YES	YES	YES	YES	NO	YES	MEDIUM
15	Erulkar AS	The experience of sexual coercion among young people in Kenya.	(Erulkar, 2004)	YES	YES	YES	YES	YES	YES	YES	YES	NO	YES	YES	YES	NO	NO	YES	YES	YES	NO	NO	NO	HIGH
51	Fan AZ and Kress H and Gupta S and Wadonda-Kabondo N and Shawa M and Mercy J	Do self-reported data reflect the real burden of lifetime exposure to sexual violence among females aged 13-24 years in Malawi?	(Fan et al., 2016)	YES	YES	YES	YES	YES	YES	YES	YES	NO	YES	YES	YES	NO	NO	YES	YES	YES	YES	NO	YES	LOW
52	Garoma S and Belachew T and Wondafrash M	Sexual coercion and reproductive health outcomes among young females of Nekemte Town, South West Ethiopia.	(Garoma et al., 2008)	YES	YES	YES	YES	YES	YES	YES	YES	YES	YES	YES	YES	NO	YES	YES	YES	YES	YES	NO	YES	LOW
27	Goessmann, K and Ssenyonga, J and Nkuba, M and Hermenau, K and Hecker, T	Characterizing the prevalence and contributing factors of sexual violence: A representative cross-sectional study among school-going adolescents in two East African countries	(Goessmann et al., 2020)	Yes	Yes	Yes	Yes	Yes	Yes	No	Yes	Yes	Yes	Yes	yes	no	no	Yes	Yes	Yes	Yes	No	Yes	LOW
24	Haile, RT and Kebeta, ND and Kassie, GM	Prevalence of sexual abuse of male high school students in Addis Ababa, Ethiopia	(Haile et al., 2013)	YES	YES	YES	YES	YES	YES	YES	YES	YES	YES	YES	YES	NO	NO	YES	YES	YES	YES	NO	YES	LOW
39	Maharaj, P and Munthree, C	Coerced first sexual intercourse and selected reproductive health outcomes among young women in KwaZulu-Natal, South Africa	(Maharaj & Munthree, 2007)	YES	YES	YES	YES	YES	YES	YES	YES	NO	YES	YES	YES	NO	NO	YES	YES	YES	YES	NO	NO	MEDIUM
31	Meinck, F and Cluver, LD and Boyes, ME and Loening-Voysey, H	Physical, emotional and sexual adolescent abuse victimisation in South Africa: prevalence, incidence, perpetrators and locations	(Meinck et al., 2016)	YES	YES	YES	YES	YES	YES	YES	YES	YES	YES	YES	YES	YES	YES	YES	YES	YES	YES	NO	YES	LOW
14	Mlyakado, Budeba Petro and Li, Jessica Chi-Mei	Sexual exploitation of adolescent students in Tanzania: Implication for social services.	(Mlyakado & Li, 2019)	YES	YES	YES	YES	YES	YES	YES	YES	NO	YES	YES	YES	YES	YES	YES	YES	YES	YES	NO	YES	MEDIUM
49	Moore AM and Madise N and Awusabo-Asare K	Unwanted sexual experiences among young men in four sub-Saharan African countries: prevalence and context.	(Moore et al., 2012)	YES	YES	YES	YES	YES	YES	YES	YES	YES	YES	YES	YES	NO	NO	YES	YES	YES	YES	NO	NO	LOW
38	Naidoo, S and Sartorius, B and de Vries, H and Taylor, M	Prevalence and Risk Factors Associated with Forced-Sex Among South African High School Students	(Naidoo et al., 2017)		Yes	No	Yes	Yes	Yes	YES	Yes	YES	Yes	Yes	Yes	No	YES	Yes	Yes	Yes	Yes	No	Yes	LOW
33	Nguyen, KH and Padilla, M and Villaveces, A and Patel, P and Atuchukwu, V and Onotu, D and Apondi, R and Aluzimbi, G and Chipimo, P and Kancheya, N and Kress, H	Coerced and forced sexual initiation and its association with negative health outcomes among youth: Results from the Nigeria, Uganda, and Zambia Violence Against Children Surveys	(Nguyen et al., 2019)	YES	YES	YES	YES	YES	YES	YES	YES	YES	YES	YES	YES	NO	NO	YES	YES	YES	YES	NO	YES	LOW
30	Odeyemi, K and Olufunlayo, T and Ogunnowo, B and Onajole, A	Sexual Violence Among Out-of-School Female Adolescents in Lagos, Nigeria	(Odeyemi et al., 2016)	YES	YES	YES	YES	YES	YES	YES	YES	NO	YES	YES	YES	NO	NO	YES	YES	YES	YES	NO	YES	MEDIUM
34	Owusu-Addo, E and Owusu-Addo, SB and Bennor, DM and Mensah-Odum, N and Deliege, A and Bansal, A and Yoshikawa, M and Odame, J	Prevalence and determinants of sexual abuse among adolescent girls during the COVID-19 lockdown and school closures in Ghana: A mixed method study	(Owusu-Addo et al., 2023)	YES	YES	YES	YES	YES	YES	YES	YES	NO	YES	YES	YES	NO	NO	YES	YES	YES	YES	NO	YES	LOW
29	Perry, EW and Culbreth, R and Swahn, M and Kasirye, R and Self-Brown, S	Psychological distress among orphaned youth and youth reporting sexual exploitation in Kampala, Uganda	(Perry et al., 2020)	YES	YES	YES	YES	YES	YES	YES	YES	YES	YES	YES	YES	NO	NO	YES	YES	YES	YES	NO	YES	LOW
23	Richter, LM and Mathews, S and Nonterah, E and Masilela, L	A longitudinal perspective on boys as victims of childhood sexual abuse in South Africa: Consequences for adult mental health	(Richter et al., 2018)	YES	YES	YES	YES	YES	YES	YES	YES	YES	YES	YES	YES	YES	YES	YES	YES	YES	YES	NO	YES	LOW
26	Rizo, CF and Masa, RD and Godoy, SM and O'Brien, JE	Sexual exploitation and abuse among adolescents in Ghana: The role of schools	(Rizo et al., 2021)	YES	YES	No	Yes	Yes	Yes	Yes	Yes	Yes	Yes	Yes	Yes	No	No	No	Yes	Yes	Yes	No	Yes	LOW
25	Rumble, L and Mungate, T and Chigiji, H and Salama, P and Nolan, A and Sammon, E and Muwoni, L	Childhood sexual violence in Zimbabwe: Evidence for the epidemic against girls	(Rumble et al., 2015)	YES	YES	YES	YES	YES	YES	YES	YES	YES	YES	YES	YES	YES	YES	YES	YES	YES	YES	NO	YES	LOW
20	Seidu, AA and Kumi-Kyereme, A and Darteh, EKM	Self-reported sexual coercion among in-school young people with disabilities in Ghana	(Seidu et al., 2024)	YES	YES	YES	YES	YES	YES	YES	YES	YES	YES	YES	YES	NO	NO	YES	YES	YES	YES	NO	YES	MEDIUM
7	Stark, Lindsay and Asghar, Khudejha and Yu, Gary and Bora, Caroline and Baysa, Asham Assazenew and Falb, Kathryn L.	Prevalence and associated risk factors of violence against conflict-affected female adolescents: a multi-country, cross-sectional study.	(Stark et al., 2017)	YES	YES	YES	YES	YES	YES	NO	YES	YES	YES	YES	YES	NO	NO	YES	YES	YES	YES	NO	YES	LOW
48	Swedo EA and Sumner SA and Msungama W and Massetti GM and Kalanda M and Saul J and Auld AF and Hillis SD	Childhood Violence Is Associated with Forced Sexual Initiation Among Girls and Young Women in Malawi: A Cross-Sectional Survey.	(Swedo et al., 2019)	YES	YES	YES	YES	YES	YES	YES	YES	YES	YES	YES	YES	NO	NO	YES	YES	YES	YES	NO	YES	LOW
37	Tenkorang, EY and Amo-Adjei, J and Kumi-Kyereme, A and Kundhi, G	Determinants of Sexual Violence at Sexual Debut against in-School Adolescents in Ghana	(Tenkorang et al., 2021)	No	Yes	No	Yes	Yes	Yes	No	Yes	No	Yes	Yes	Yes	No	NA	Yes	Yes	Yes	Yes	No	Yes	LOW
9	Tusiime, Suzan and Musinguzi, Geofrey and Tinkitina, Benjamin and Mwebaza, Norah and Kisa, Rose and Anguzu, Ronald and Kiwanuka, Noah	Prevalence of sexual coercion and its association with unwanted pregnancies among young pregnant females in Kampala, Uganda: a facility based cross-sectional study.	(Tusiime et al., 2015)	YES	YES	YES	YES	YES	YES	YES	YES	YES	YES	YES	YES	NO	YES	YES	YES	YES	YES	NO	YES	LOW
44	Worku A and Addisie M	Sexual violence among female high school students in Debark, north west Ethiopia.	(Worku & Addisie, 2002)	YES	YES	NO	NO	NO	NO	NO	YES	NO	NO	YES	YES	NO	NO	YES	YES	YES	YES	NO	NO	HIGH
10	Ybarra, Michele L. and Bull, Sheana S. and Kiwanuka, Julius and Bangsberg, David R. and Korchmaros, Josephine	Prevalence rates of sexual coercion victimization and perpetration among Uganda adolescents.	(Ybarra et al., 2012)	YES	YES	NO	YES	YES	YES	NO	YES	NO	YES	YES	YES	NO	NO	YES	YES	YES	YES	NO	YES	MEDIUM
41	Zablotska IB and Gray RH and Koenig MA and Serwadda D and Nalugoda F and Kigozi G and Sewankambo N and Lutalo T and Wabwire Mangen F and Wawer M	Alcohol use, intimate partner violence, sexual coercion and HIV among women aged 15-24 in Rakai, Uganda.	(Zablotska et al., 2009)	YES	Yes	No	YES	YES	YES	No	YES	YES	YES	YES	YES	NO	No	YES	YES	YES	NO	No	Yes	LOW
43	Abeya SG	Sexual coercion at sexual debut and associated factors among young females in rural areas of Boset District, Eastern Ethiopia: a mixed method study.	Garoma Abeya, 2022)	YES	YES	YES	YES	YES	YES	YES	YES	NO	YES	YES	YES	NO	NO	YES	YES	YES	YES	NO	NO	MEDIUM
